# Supplementary material for: Exploring the Bile Stress Response of Lactobacillus mucosae LM1 through Exoproteome Analysis
Source: Molecules. 2021 Sep 20;26(18):5695. doi: 10.3390/molecules26185695 (PMC8467624; doi:10.3390/molecules26185695)
Supplement: Supplementary file 1 [file molecules-26-05695-s001.zip]

Archive with 1 entries (1 files):
- molecules-1328327-supplementary.xlsx
