# Supplementary material for: Exploring the Bile Stress Response of Lactobacillus mucosae LM1 through Exoproteome Analysis
Source: Molecules. 2021 Sep 20;26(18):5695. doi: 10.3390/molecules26185695 (PMC8467624; doi:10.3390/molecules26185695)
Supplement: Supplementary file 1 [file molecules-26-05695-s001.zip › molecules-1328327-supplementary.xlsx]

## Sheet: LM1 Bile Exoproteome
Mass Spectrometry Analysis Results																				Computations from LFQ Intensities									Amino Acid Sequence ID [Complete Genome, SEED]						Cluster of Orthologous Groups [Complete Genome, CLGenomics]					LocateP and SignalP [Bioinformatics, Online Tool]						KEGG Analysis [Bioinformatics, Online Tool]
Sample ID	Contaminant	Reverse	Number of proteins	Peptides	Mol. weight [kDa]	Sequence length	PEP	Oxidation (M) site IDs	Oxidation (M) site positions	Amino acid sequence	LFQ intensity LM1_0%_1	LFQ intensity LM1_0%_2	LFQ intensity LM1_0%_3	LFQ intensity LM1_0.1%_1	LFQ intensity LM1_0.1%_2	LFQ intensity LM1_0.1%_3	LFQ intensity LM1_0.3%_1	LFQ intensity LM1_0.3%_2	LFQ intensity LM1_0.3%_3	Ave_0	Ave_0.1	Ave_0.3	Log2_Ave_0	Log2_Ave_0.1	Log2_Ave_0.3	Norm_Log2_0	Norm_Log2_0.1	Norm_Log2_0.3	Feature Name	Product	Seed Function	Seed Category	Seed Subcategory	GO	COG ID	COG Major Grouping	COG Category	COG Gene	COG Function	Localization Class	Subcellular Localization	Cellular Destination	Pathway	Signal Peptide	Cleavage Site	KEGG Ortholog	Definition	Score	Second best
132	-	-	1	22	56.96	540	0	-	-	MAKEIKFSEDARKAMLRGVDKLANTVKTTIGPKGRNVVLEQSYGAPTITNDGVTIAKNIELEDHFENMGAKLVSEVASKTNDNAGDGTTTATVLTQAIVNAGMKNVAAGANPVGIRRGIDKATKAAVEELHKMSHEVQSKDDIAQIASISAANPEVGELIADAMEKVGHDGVITIEDSRGVDTTVDVVEGMSFDRGYMSQYMVTDTDKMESDLDNPYILITDKKIGNIQDILPLLQAVVQEGRSLLIIADDITGEALPTLVLNKIRGTFNVCAVKAPGFGDRRKAQLQDIAILTGGTVISDDLGMSLKDATIAQLGSANKVTVTKDNTTIVDGNGAKDAIAERVEQIKQAIANTTSEFDKEKLQERLAKLSGGVAVIKVGAATETELKEKKYRVEDALN…	21493000	26853000	31518000	102950000	105500000	104490000	151430000	101270000	154150000	2.66213e+07	1.04313e+08	1.35617e+08	24.6661	26.6363	27.015	1	1.07988	1.09523	LBLM1_18790	chaperone GroEL	Heat shock protein 60 family chaperone GroEL	Phages, Prophages, Transposable elements, Plasmids::Protein Metabolism	Pathogenicity islands::Protein folding	GO:0005737, GO:0042026, GO:0044267, GO:0005524	COG0459	1	O	GroL	Chaperonin GroEL (HSP60 family)	cytoplasm	Intracellular	Cytoplasmic		N		K04077	groEL, HSPD1; chaperonin GroEL	451	-
127	-	-	1	12	33.423	311	0	-	-	MAEEKQTNYDVIVVGAGPAGMTAALYASRANLSVLMLDRGIYGGNLNNTAAIENYPGFKTVQGPELAQDMYQGATQFGAQYAYGTVEKVELAGDLKQLTTDMGDVFTAKVLVIATGTQQRHMGVPGEEEYGGRGVSYCAVCDGAFFKNKHVVVVGGGDSAVEEGMYLTQLAKKVTVVVRRDQLRAQPLIQEQAKQNDKMEFIFNTQVTEVLGDDNKVVGVKTHDSKTGKDAEIQADGVFIYVGSVPMTAPFKDLGILNEQGYVKTNDLMATSLPGVFAIGDVRETPLRQIATAVGDGAIAGQQIYQYLMNH	12108000	6389500	4268300	19508000	13856000	16388000	26949000	30621000	35044000	7588600	16584000	3.08713e+07	22.8554	23.9833	24.8798	1	1.04935	1.08857	LBLM1_18600	thioredoxin reductase	Thioredoxin reductase (EC 1.8.1.9)	RNA Metabolism::Protein Metabolism::Sulfur Metabolism	RNA processing and modification::Selenoproteins::null	GO:0016491, GO:0055114, GO:0019430, GO:0004791, GO:0005737, GO:0050660	COG0492	1	O	TrxB	Thioredoxin reductase	secreted	Intracellular	Cytoplasmic		N		K00384	trxB, TRR; thioredoxin reductase (NADPH) [EC:1.8.1.9]	227	-
167	-	-	1	5	12.376	109	0	46;47	40;75	MAVKTTTDQTFEQDTQQGVVLIDFWATWCGPCRMQSPVVDALSEQMPDVAFYKMDVDENPATPQQFRIMSIPTLMIKKDGQVVDQLIGYHSADQIKQVLNQYL	0	16244000	13794000	16592000	19276000	19145000	48074000	33270000	23594000	1.00127e+07	1.83377e+07	3.49793e+07	23.2553	24.1283	25.06	1	1.03754	1.0776	LBLM1_16680	thioredoxin	Thioredoxin	Miscellaneous::Protein Metabolism	Plant-Prokaryote DOE project::Selenoproteins	GO:0045454, GO:0015035, GO:0006662, GO:0009055	COG3118	1	O	COG3118	Thioredoxin domain-containing protein	periplasm	Intracellular	Cytoplasmic		N		K03671	trxA; thioredoxin 1	77	-
245	-	-	1	15	69.014	614	0	57;58	93;108	MKTRDDIRNIAIIAHVDHGKTTLVNEMLKQSDTLPEHFEIQDRAMDTNAIERERGITILSKNTAVKYGKYQINILDTPGHADFGGEVERVMKMVDGVLLVVDAFEGTMPQTRFVLQKALEQHLTPIVVINKVDRKGARPEEVVDEVLDLFIELGADEDQLDFPVIYTSAMNGTSSYDSDVSTQEHTMKPLFDTIVKTIPAPIDNSDEPLQFQVAILDYNDFVGRIGIGRIFRGKIKVGDNVSVMKLDGSKKNFRVTKLFGFFGLKREEIQEAKAGDLIAISGMEDINVGETITDSEHPEALKPLRIDPPTLQMTFRTNDSPFAGREGKFVTSRQLENRLNAELHTDVSLRVDPTDEPGAWTVSGRGELHLSILIETMRREGYELQVSRPQVIYREIDGT…	13242000	17749000	15827000	38800000	40164000	41235000	45159000	30641000	41485000	15606000	4.00663e+07	39095000	23.8956	25.2559	25.2205	1	1.05693	1.05544	LBLM1_15860	GTP-binding protein TypA	GTP-binding protein TypA/BipA	Protein Metabolism	Protein biosynthesis	GO:0005622, GO:0005525, GO:0003924	COG1217	1	T	TypA	Predicted membrane GTPase involved in stress response	cytoplasm	Intracellular	Cytoplasmic		N		K06207	typA, bipA; GTP-binding protein	553	-
128	-	-	1	13	33.79	301	0	-	-	MKQVRKAIIPAAGLGTRFLPATKALAKEMLPIVDKPTIQFIVEEARKSGIQDIVVVDGKNKRSIEDHFDSNPELEDNLRDKHKDEMLKLVQETTDINIYFIRQSHPRGLGDAVLTARDFIGDEPFVVMLGDDLNNINNNGTPLTKELIDSYHETGASTLAVMRVPHEDTSKYGVINPSKEVKPGLFNVTSFVEKPDPKDAPSDLAIIGRYVFTPEIFDVLAKTKPGKGNEIQLTDAINTLNKTQRVFAHEYKGDRYDVGNKFGWIETNIEYGLNHPEVKDELREYIKELGAKMSAEDKAKK	13483000	12034000	11213000	21342000	22760000	19761000	17755000	15153000	22759000	1.22433e+07	2.12877e+07	1.85557e+07	23.5455	24.3435	24.1454	1	1.03389	1.02548	LBLM1_18610	UTP--glucose-1-phosphate uridylyltransferase	Glucose-1-phosphate thymidylyltransferase (EC 2.7.7.24)	Cell Wall and Capsule::Cell Wall and Capsule::Cell Wall and Capsule	Capsular and extracellular polysacchrides::Capsular and extracellular polysacchrides::Cell wall of Mycobacteria	GO:0009058, GO:0016779, GO:0003983, GO:0006011	COG1210	1	M	GalU	UDP-glucose pyrophosphorylase	cytoplasm	Secretory (released) (with CS)	Extracellular	Sec-(SPI)	N	TKALAKEM	K00963	UGP2, galU, galF; UTP--glucose-1-phosphate uridylyltransferase [EC:2.7.7.9]	265	-
124	-	-	1	6	21.495	197	0	38	31	MNLVPTVIEQSSRGERAYDIYSRLLKDRIIMLSGPIEDDMANSIVAQLLFLDAQDSTKDIYLYINSPGGVVTSGMAIYDTMNFIKADVQTIVIGMAASMASVLVSSGAKGKRFGLPHSTVMIHQPSGGAQGQQTEIQIAAEEILKTRKMINGILAENSGQPIEQIERDTERDHYLTAQEAVDYGLLDGIMENSAKLK	28178000	40162000	40213000	38741000	52378000	42468000	45783000	25666000	52546000	3.61843e+07	44529000	4.13317e+07	25.1089	25.4082	25.3007	1	1.01192	1.00764	LBLM1_18440	ATP-dependent Clp protease proteolytic subunit	ATP-dependent Clp protease proteolytic subunit (EC 3.4.21.92)	Protein Metabolism::Regulation and Cell signaling::Protein Metabolism	Protein degradation::null::Protein degradation	GO:0006508, GO:0004252	COG0740	1	OU	ClpP	Protease subunit of ATP-dependent Clp proteases	cytoplasm	Intracellular	Cytoplasmic		N		K01358	clpP, CLPP; ATP-dependent Clp protease, protease subunit [EC:3.4.21.92]	190	-
238	-	-	1	14	67.21	620	0	-	-	MASNKIIGIDLGTTNSAVAVMEGNEPKIITNPEGGRTTPSVVSFKNGEVQVGETAKRQAITNPNTITSIKSHMGEPGYTVDIDGKKYTPQEISAMILQYIKKYAEDYIGDTVTQAVITVPAYFNDAQRQATKDAGKIAGLEVKRIINEPTASSLAYGLDKKDKDEKILVYDLGGGTFDVSILELGDGVFQVLSTSGDTHLGGDDFDQKIMDWLIDGFKADQGIDLSQDKMALQRLKDAAEKAKKELSSSQSAEINLPFIAQKDGQPVHLDQTLTRAKFNQLTNDLVEKTKQPVMNALHDAGLEFSDIDEVILNGGSTRIPAVQELVKDLTGKEPNHSINPDEAVALGAAIQGGVLTGDVKDVVLLDVTPLSLGIETMGGVMTKLIDRNTTIPTSKSQIF…	20925000	12119000	28363000	40657000	39760000	40471000	19376000	16115000	18218000	20469000	40296000	17903000	24.2869	25.2641	24.0937	1	1.04024	0.992043	LBLM1_14500	chaperone DnaK	Chaperone protein DnaK	Protein Metabolism::Stress Response	Protein folding::Heat shock	GO:0051082, GO:0005524, GO:0006457	COG0443	1	O	DnaK	Molecular chaperone	cytoplasm	Intracellular	Cytoplasmic		N		K04043	dnaK, HSPA9; molecular chaperone DnaK	510	-
252	-	-	1	23	48.763	437	0	67;68;69	58;251;394	MSAKWERDSEASKGTLTFEIDVETAKKGIDQAFKRTQKRITVPGFRKGHVPRQLFNQMYGEEALYQDALNIVLPKAYEDAVKETGIEPVDQPQIDVKSLEKGQPWVLTAEVAVKPEVKLGDYKGMEVPAQDTTVSDKEVEDELESKRQQQAELVLKEDQPAENGDTVVIDYVGSVDGEKFDGGSADNYSLELGSGAFIPGFEDQLVGHKSGEDVEVKVTFPEEYHAQDLAGKEAVFEVKLHEVKEKQLPEMDDEFAKDVDEDVDTLDELKEKTKKQLQEQKEDAAHAAIEDAAIEAAVNNAETEEIPQAMLDDDTDRQVQQYLMGMQQQGINPKMYFQITGTTEDDLRKQFANDAAKRVKTNLVLEAIVKDANLEATDEDIDAEIKDLAAQYGMEEDAV…	119870000	130880000	146720000	229100000	218140000	239630000	76038000	75753000	79183000	132490000	2.28957e+08	7.69913e+07	26.9813	27.7705	26.1982	1	1.02925	0.970976	LBLM1_15690	trigger factor	Cell division trigger factor (EC 5.2.1.8)	Clustering-based subsystems	null	GO:0006457, GO:0015031	COG0544	1	O	Tig	FKBP-type peptidyl-prolyl cis-trans isomerase (trigger factor)	cytoplasm	Intracellular	Cytoplasmic		N		K03545	tig; trigger factor	330	-
114	-	-	1	6	20.987	196	0	-	-	MVLIFMKKNFKKITAALGAVAFGVAATATVANADTLYTVQSGDTLSSISQKFANDNSLVQTLAQQNNIQDINKIYVGQQLVVKTDGQATDAQTTAQPAAQATTQSAAAQTSQTTSNYTSTAYGSEADAKAWIAAHESGNNYGARNGQYIGKYQLSAAYLNGDYSPANQERVADQYVAGRYGSWTNAKQHWLSNGWY	53353000	70151000	56853000	23922000	20550000	23633000	19515000	17778000	19105000	60119000	2.27017e+07	1.87993e+07	25.8413	24.4363	24.1642	1	0.945629	0.935099	LBLM1_18110	peptidoglycan-binding protein	-	-	-	GO:0016998	COG1388	1	M	LytE	FOG: LysM repeat	secreted	Secretory (released) (with CS)	Extracellular	Sec-(SPI)	Y	TVANADTL	-	-	105	-
39	-	-	1	3	69.574	676	1.881e-149	-	-	MKNPIIDETHQHYKMYKSGRQWVFASIAALTMLTAAGSVAHADQTDQTTHQITVSGSANGSDASQNSDSSSAADSSAASQTSAAASSASQASAESTASAQATSESSASAASAVASTAIQTSSAAESATAAASSVSADSSNNAVQSAAATQTSDAASSASQVAAATTTLAAANTDTASNQVDLSSLYFSSNAKSQNFIESVAQGAINGWTKYGVLPSVTVAQAILESGWGQSALSTQAHNLFGIKGSYNGQYVTMQTREVYNGQSYYIYDNFRKYANNSESVEDHGNFLYSNSRYANLLGDQSYASVARKLQSDGYATDPSYASSLIKLVEMYNLTQLDNIAFSGKQPVINNKNDYNYSNSGNADSSNGYYTVQSGDTLSGIALKFSTTSSKLAQLNSIS…	0	5385200	0	4167100	3625000	2618400	0	0	0	1.79507e+06	3.47017e+06	0	20.7756	21.7266	0	1	1.04577	0	LBLM1_00270	mannosyl-glycoprotein endo-beta-N-acetylglucosamidase	Flagellar protein FlgJ [peptidoglycan hydrolase] (EC 3.2.1.-)	Motility and Chemotaxis	Flagellar motility in Prokaryota	GO:0004040, GO:0009253, GO:0016998, GO:0010382, GO:0016787	COG1705	1	NU	FlgJ	Muramidase (flagellum-specific)	secreted	Secretory (released) (with CS)	Extracellular	Sec-(SPI)	Y	SVAHADQT	-	-	189	K01185
24	-	-	1	2	59.702	559	1.2619e-17	-	-	MKNQHLKQSVLTAGVIAGAAFFGGGWQEAHADTVKNSTAQITTTNPNAATSTTDAQCAVASAQAAVSQAQQKVDSASAAVASASAAVNSAAAAQSSAASAASVAQSNYAIASAVAQSQMPSSAEQAAALNGSTIDIKNANLNMFDNSSSDASANVKNQIGEVNVTENWHFNQATQKYEMDPSLKDALTVVPTLDDESMTLDPTKLTQAQQSEISDYVAALINQIRAKFGLTAWIYNDMTLAQALAIVNYAYNSQNWNTSIKLQEIIAQNKAIEAKNKTAKADEQEPLIDRTDAHDLDKVFDNVEYQYNDTSDKVKASWENIGIISDKNPNIASTLIKTMGDLKRVATVSIWDMLFNDAHSQNSHARMLLSTNTEYVGVAMDNYGVLHIYGLIPSAMQKV…	3675400	4121700	3911200	2400100	2749500	2712300	0	0	0	3.90277e+06	2.62063e+06	0	21.8961	21.3215	0	1	0.973759	0	LBLM1_10850	hypothetical protein	-	-	-	-	COG1566	1	V	EmrA	Multidrug resistance efflux pump	secreted	LPxTG Cell-wall anchored	Cell Wall	Sec-(SPI)	Y	Found LPxTG motif: LPQTG	-	-	33	K21449
243	-	-	1	2	51.95	513	5.4429e-199	-	-	MVKRIKAQHQRHGRQWLLGTVSALSLLATAHAKADQVTVKDGDTVWDLANQYQTSVNAIEDANPHVKKINSSVDLIYAGQQLELSKNSTVSQTSAVDSDSYTVKSGDTLSQISERLHVSLADLVSWNHLSNPDQLVIGQQLIVKGTAAASQTPASTSAAEASNTAVSVPATANAGSVSQTVVQTAPVVSAESTASDGTDSNSNAASQASQADEPAAALSQAATPAVTSAQDLTSGTEQSSTAASSEMVSAESSAANMASADTVSSFDDQSAATTAASSTSETVPVEQTAASSTTTTAAAISSADAINESASAEQPTQSTVASSVAESTNQQAASSTSLAAADSSAASTQTATTDYSTAAASTSSSSTSEQAGANSTTVAADTAASTNSSSDLTTGSVVS…	0	7794000	0	0	4677300	0	0	0	0	2598000	1559100	0	21.309	20.5723	0	1	0.965428	0	LBLM1_15940	extracellular protein, gamma-D-glutamate-meso-diaminopimelate muropeptidase	Membrane-bound lytic murein transglycosylase D precursor (EC 3.2.1.-)	Clustering-based subsystems	DNA polymerase III epsilon cluster	GO:0016998	COG0791	1	M	Spr	Cell wall-associated hydrolases (invasion-associated proteins)	secreted	Secretory (released) (with CS)	Extracellular	Sec-(SPI)	Y	AHAKADQV	K21471	cwlO; peptidoglycan DL-endopeptidase CwlO [EC:3.4.-.-]	53	-
257	-	-	1	4	9.9581	93	7.1492e-231	-	-	MIMDLQFFSHHKGGGSTANGRNSAGRRLGTKAADGSVVTAGSIIYRQRGTHIHPGENVGRGGDDTLFAKIDGVVKFERMGRSNRKVSVYPVAE	0	0	1373000	1522100	1043000	1511300	25850000	3966000	11913000	457667	1358800	1.39097e+07	18.8039	20.3739	23.7296	1	1.08349	1.26195	LBLM1_06930	50S ribosomal protein L27	LSU ribosomal protein L27p	Protein Metabolism::Miscellaneous::Miscellaneous	Protein biosynthesis::Plant-Prokaryote DOE project::Plant-Prokaryote DOE project	GO:0006412, GO:0003735, GO:0005840, GO:0005622	COG0211	2	J	RpmA	Ribosomal protein L27	secreted	Intracellular	Cytoplasmic		N		K02899	RP-L27, MRPL27, rpmA; large subunit ribosomal protein L27	122	-
147	-	-	1	15	24.718	230	0	-	-	MAKHRGKKYQDALKKVDSKKEYAVSDAVQLVKDIDFANFDSTLEVAFNLNVDTKQADQQLRGAVVLPNGTGKDQTVVVFAKGEKAKEAEAAGADFVGDQDLVDKIQDGWLDFDVAIATPDMMPLVGRLGRVLGPKGLMPNPKTGTVTMDVAKAVSESKAGKVTYRTDRDGNVAVPFGKASFDTDKLVENLKTIEETIVKVRPAAVRGAYIKHVSVASTFGPSVTIDLASF	0	0	5244200	28690000	18440000	23981000	42887000	33824000	44681000	1.74807e+06	2.37037e+07	40464000	20.7373	24.4986	25.2701	1	1.18138	1.21858	LBLM1_19310	ribosomal protein L1	LSU ribosomal protein L1p (L10Ae)	Protein Metabolism	Protein biosynthesis	GO:0006412, GO:0015934, GO:0003735, GO:0003723	COG0081	2	J	RplA	Ribosomal protein L1	cytoplasm	Intracellular	Cytoplasmic		N		K02863	RP-L1, MRPL1, rplA; large subunit ribosomal protein L1	194	-
98	-	-	1	9	17.802	156	0	-	-	MPRKGHVVKPEVLPDPIYNSKLVTSLINHLMIDGKRGTATKILYAAFDRIKEQTGNDPVEVFQQAMDNVEPVLEVKARRIGGSNYQVPIEVRPERRVTLGLRWIVQYARLRGEHTMVERLAGEIIDASNNTGASIKKKEDTHRMAEANRAFAHYRW	8541400	12085000	0	21009000	16503000	21949000	64986000	42669000	59211000	6.87547e+06	1.98203e+07	55622000	22.713	24.2405	25.7292	1	1.06725	1.13279	LBLM1_03040	ribosomal protein S7	SSU ribosomal protein S7p (S5e)	Protein Metabolism	Protein biosynthesis	GO:0003735, GO:0015935, GO:0006412	COG0049	2	J	RpsG	Ribosomal protein S7	cytoplasm	Intracellular	Cytoplasmic		N		K02992	RP-S7, MRPS7, rpsG; small subunit ribosomal protein S7	192	-
87	-	-	1	5	7.9901	68	0	-	-	MKTKDYVQELNGLTTEQLLDREKELKEQLFNLRFQLATGQLENTASLKSVRKNIARVKTVLRQQELNK	0	13370000	0	14474000	22719000	12648000	28770000	50456000	14720000	4.45667e+06	1.66137e+07	3.13153e+07	22.0875	23.9859	24.9004	1	1.08595	1.12735	LBLM1_03150	ribosomal protein L29	LSU ribosomal protein L29p (L35e)	Protein Metabolism	Protein biosynthesis	GO:0003735, GO:0005840, GO:0005622, GO:0006412	COG0255	2	J	RpmC	Ribosomal protein L29	cytoplasm	Intracellular	Cytoplasmic		N		K02904	RP-L29, rpmC; large subunit ribosomal protein L29	51	-
80	-	-	1	6	12.945	118	0	-	-	MISKPDKNKIRQRRHMRVRGKISGTAERPRLSVYRSNKNIYAQLIDDVKGVTLASASTLDSEVSGNTKTEQAAGVGALIAKRGVEKNISSVVFDRGGYLYHGRVQALAEAARENGLQF	10402000	0	0	10519000	13705000	8681800	35789000	11791000	22823000	3.46733e+06	10968600	2.34677e+07	21.7254	23.3869	24.4842	1	1.07648	1.12698	LBLM1_03220	50S ribosomal protein L18	LSU ribosomal protein L18p (L5e)	Protein Metabolism	Protein biosynthesis	GO:0006412, GO:0005622, GO:0003735, GO:0005840	COG0256	2	J	RplR	Ribosomal protein L18	cytoplasm	Intracellular	Cytoplasmic		N		K02881	RP-L18, MRPL18, rplR; large subunit ribosomal protein L18	121	-
41	-	-	1	11	68.45	601	0	-	-	MAQVAVMNVDGSVNKIDRDSKESLDALRQLSALMLKAALQKEFAGIRLGADVAEEDGFYVDSDKDEQQVSADELSQLEAAIKAIAKSEAKVEFKELSVEEALASVKDDPFSTELINENAKDGKVAMYDLDGVLAVANAPVLVYVNLVKNYKLLSVAGAYWKGMSSNPMLQRIYGTVFYKKDDLEADLKARQEAKERDHRVIGNQLDLFFVDPKVGAGLPYWMPKGATIRRTIERYIIDKELADGYEHVYTPVLMNLDAYKTSGHWAHYREDMFPPMDMGDGEMLELRPMNCPSHIQVYKHHIRSYRELPLRIAELGMMHRYEKSGALSGLQRVREMTLNDGHTFVALEQIQDEFAKILKLIMDVYKDFDITDYTFRLSYRDPKNTEKYFANDEMWERSQ…	0	6781400	0	17890000	17392000	16454000	15143000	7695700	22114000	2.26047e+06	1.72453e+07	1.49842e+07	21.1082	24.0397	23.8369	1	1.13888	1.12927	LBLM1_00160	threonyl-tRNA synthetase	Threonyl-tRNA synthetase (EC 6.1.1.3)	Miscellaneous	Plant-Prokaryote DOE project	GO:0006418, GO:0000166, GO:0005524, GO:0005737, GO:0004812, GO:0004829, GO:0006435	COG0441	2	J	ThrS	Threonyl-tRNA synthetase	cytoplasm	Intracellular	Cytoplasmic		N		K01868	TARS, thrS; threonyl-tRNA synthetase [EC:6.1.1.3]	484	-
82	-	-	1	6	14.368	130	0	-	-	MSMSDPIADFLTRIRNANMAHHDSVEVPASKMKKDIAEILKQEGFIRDVEYVEDNKQGIIRVFLKYGKDGERVISGLKRISKPGLRSYVKADAVPKVLNGLGIAIISTSEGVVTDKVARAKKIGGEVIAYIW	0	8480300	0	0	6617900	0	14372000	6758600	29633000	2.82677e+06	2.20597e+06	16921200	21.4307	21.073	24.0123	1	0.983307	1.12046	LBLM1_03200	ribosomal protein S8	SSU ribosomal protein S8p (S15Ae)	Protein Metabolism	Protein biosynthesis	GO:0005622, GO:0006412, GO:0005840, GO:0003735	COG0096	2	J	RpsH	Ribosomal protein S8	cytoplasm	Intracellular	Cytoplasmic		N		K02994	RP-S8, rpsH; small subunit ribosomal protein S8	176	-
97	-	-	1	33	74.443	677	0	30;31;32	149;342;635	MANKREYPLEKTRNIGIMAHIDAGKTTATERILYYTGKIHKIGETHDGASQMDWMDEEKERGITITSAATTAVWKDYRINIIDTPGHVDFTVEVERSLRVLDGAVTVLDAQAGVEPQTETVWRQADDFDVPRIVFANKMDKMGADFDYSVQTIKDRLNVTPLPIQMPIGAEDDFIGVIDLVKMVAYVYDEDAEGKNWDTVEIPADLKDEAESRHDALLETLADVDDNIMEKYLGGEELSVEEIKAAIRKATLSEELFPVLAGSAYKDKGIQMMLDAVIDYLPSPLDVKPFEATDENGEKVELTAGDDKPFAALAFKIATDPFVGRLTFLRVYTGSLQSGSYVLNATKGKRERVGRLLQMHSNQQHEIPEVFSGDIAAAIGLKNTTTGDSLTDPDHPLQL…	44664000	56805000	49453000	157520000	150710000	139400000	229920000	164980000	213720000	5.03073e+07	149210000	2.02873e+08	25.5843	27.1528	27.596	1	1.06131	1.07863	LBLM1_03050	elongation factor EF2	Translation elongation factor G	Protein Metabolism::Protein Metabolism	Protein biosynthesis::Protein biosynthesis	GO:0005525, GO:0003746, GO:0005622, GO:0006414, GO:0003924	COG0480	2	J	FusA	Translation elongation factors (GTPases)	cytoplasm	Intracellular	Cytoplasmic		N		K02355	fusA, GFM, EFG; elongation factor G	621	-
77	-	-	1	8	15.487	144	0	23	53	MKLNELKPAAGSRFKRLRKGRGLSSGHGFTSGRGTKGQKAHGKTRLGFEGGQMPLYRQMPKRGFSNINRKEYAIVNLTTLNRFDDGAEVTPAVLLENGVIKNVKSGVKILGNGKLTKKLTVKANKFSASAVKAIEAAGGKTEVM	7963700	5300900	4955700	14684000	21091000	26055000	16895000	42964000	8964100	6.07343e+06	20610000	2.2941e+07	22.5341	24.2968	24.4514	1	1.07823	1.08509	LBLM1_03250	50S ribosomal protein L15	LSU ribosomal protein L15p (L27Ae)	Protein Metabolism	Protein biosynthesis	GO:0015934, GO:0003735, GO:0006412	COG0200	2	J	RplO	Ribosomal protein L15	cytoplasm	Intracellular	Cytoplasmic		N		K02876	RP-L15, MRPL15, rplO; large subunit ribosomal protein L15	171	-
282	-	-	1	6	10.854	95	0	-	-	MKQGIHPDYHLVVFEDSATGYKFISGSTATSRETVKWEDGNEYPLIRVEVTSDSHPFYTGKQKFTQADGAVDKFNKKYGLK	0	7415600	0	7788600	6213100	12090000	5027300	9616400	8445700	2.47187e+06	8.69723e+06	7.69647e+06	21.2372	23.0521	22.8758	1	1.08546	1.07716	LBLM1_20000	50S ribosomal protein L31	LSU ribosomal protein L31p	Protein Metabolism::Miscellaneous	Protein biosynthesis::Plant-Prokaryote DOE project	GO:0006412, GO:0003735, GO:0005840, GO:0005622	COG0254	2	J	RpmE	Ribosomal protein L31	cytoplasm	Intracellular	Cytoplasmic		N		K02909	RP-L31, rpmE; large subunit ribosomal protein L31	106	-
251	-	-	1	22	43.514	396	0	59;60;61;62;63;64;65;66	93;100;114;153;194;213;263;314	MAEKEHYERTKPHVNIGTIGHVDHGKTTLTAAITKVLAEKGLAKAEDYADIDNAPEEKERGITINTAHVEYETETRHYAHIDAPGHADYVKNMITGAAQMDGAILVVAATDGPMPQTREHILLARQVGVQYIVVFLNKTDLVDDDELVDLVEMEVRDLLSEYDFPGDDIPVVRGSALKALEGDPEQEKVILHLMDVIDEYIPTPKRPTDKPFMLPIEDVFTITGRGTVVSGRIDRGTVKVGDEVEIVGLKDEILKSTVTGVEMFHKTLDLGEAGDNVGVLLRGIGHDQVERGQVLAQPGSIQTHKNFKGEVYVMTKEEGGRHTPFFSNYRPQFYFHTTDVTGTIELPDGVEMVMPGDNVTFTVSLQKPVAIEKGLKFTIREGGHTVGAGVVSDILD	96694000	173010000	135320000	218460000	225060000	190270000	461660000	355400000	392720000	135008000	2.11263e+08	403260000	27.0085	27.6545	28.5871	1	1.02392	1.05845	LBLM1_15720	elongation factor Tu	Translation elongation factor Tu	Protein Metabolism	Protein biosynthesis	GO:0003746, GO:0005525, GO:0006414, GO:0005622, GO:0003924	COG0050	2	J	TufB	GTPases - translation elongation factors	cytoplasm	Intracellular	Cytoplasmic		N		K02358	tuf, TUFM; elongation factor Tu	359	-
89	-	-	1	10	24.189	217	0	-	-	MGQKINPNGFRVGVIRDWTAKWYAEKDYAAYLSEDLRIRKYIEKRLADASVSTIEIERAANRVNVSIHTAKPGMVIGKGGSEVEALRKELNALTGKRVHINVVEIKKPDLDAHLVGVSVAEQLEARVAFRRAMRGAIQRAMRAGAKGIKIQVAGRLNGADMSRIESYSEGTVPLHTLRADIDYSWDEARTTYGALGIKTWIYRGEVLPEKQANKNTK	0	11564000	0	13531000	7080400	20893000	12323000	13162000	6698000	3.85467e+06	13834800	1.07277e+07	21.8782	23.7218	23.3548	1	1.08427	1.06749	LBLM1_03130	ribosomal protein S3	SSU ribosomal protein S3p (S3e)	Protein Metabolism	Protein biosynthesis	GO:0005622, GO:0005840, GO:0006412, GO:0003735, GO:0003723, GO:0015935	COG0092	2	J	RpsC	Ribosomal protein S3	cytoplasm	Intracellular	Cytoplasmic		N		K02982	RP-S3, rpsC; small subunit ribosomal protein S3	191	-
256	-	-	1	5	11.273	102	0	-	-	MYAIIVTGGKQYKVEAGQAIYVEKLDAKEGEKVTFDKVIFVGGDDVKVGTPFVDGATVEGTVDKQGKEKKVVTFKYKPKKHTHTKKGHRQPYTKVTIDTINA	0	0	20948000	20574000	20129000	17561000	29110000	11749000	10269000	6.98267e+06	1.94213e+07	1.70427e+07	22.7353	24.2111	24.0226	1	1.06491	1.05662	LBLM1_06910	ribosomal protein L21	LSU ribosomal protein L21p	Protein Metabolism::Miscellaneous::Miscellaneous	Protein biosynthesis::Plant-Prokaryote DOE project::Plant-Prokaryote DOE project	GO:0003723, GO:0005622, GO:0003735, GO:0005840, GO:0006412	COG0261	2	J	RplU	Ribosomal protein L21	cytoplasm	Intracellular	Cytoplasmic		N		K02888	RP-L21, MRPL21, rplU; large subunit ribosomal protein L21	118	-
249	-	-	1	4	10.49	89	0	-	-	MAISKERKNEIIKEYATHEGDTGSTQVQVAVLTADINELNNHLRTHKHDYHSQRGLMKKIGHRRNLLAYLRRTDLQAYRELIKRLGLRR	0	16938000	16297000	28943000	28657000	30156000	31070000	18416000	23327000	1.10783e+07	29252000	24271000	23.4012	24.802	24.5327	1	1.05986	1.04835	LBLM1_15750	ribosomal protein S15	SSU ribosomal protein S15p (S13e)	Protein Metabolism	Protein biosynthesis	GO:0006412, GO:0005840, GO:0003735, GO:0005622	COG0184	2	J	RpsO	Ribosomal protein S15P/S13E	cytoplasm	Intracellular	Cytoplasmic		N		K02956	RP-S15, MRPS15, rpsO; small subunit ribosomal protein S15	95	-
269	-	-	1	4	9.5089	83	0	75	48	MSVKIRLKRMGSKKRPFYRIVVADSRSPRDGRFITTLGTYNPLTTPKEVKFDEDAVMDWLQKGAQPSDTVRNMFQKAGIMKKLHEAKYASKK	0	12677000	0	11659000	11779000	10897000	10834000	15444000	0	4.22567e+06	11445000	8.75933e+06	22.0107	23.4482	23.0624	1	1.06531	1.04778	LBLM1_07560	ribosomal protein S16	SSU ribosomal protein S16p	Protein Metabolism	Protein biosynthesis	GO:0005840, GO:0003735, GO:0006412, GO:0005622	COG0228	2	J	RpsP	Ribosomal protein S16	cytoplasm	Intracellular	Cytoplasmic		N		K02959	RP-S16, MRPS16, rpsP; small subunit ribosomal protein S16	113	-
146	-	-	1	13	18.441	168	0	41;42	139;148	MSEATIAKKAEAVKNVNEMLTNAETAIVVDYRGLTVAEVTDLRKQLRDAGIKMMVIKNKILERAVEGTDYEDLKSTFVGPTAVAFSDEDAIAPAKILKKFADDHEALEIKGGFIEKKVQTLDKINEYATLPSREDLLSMLASALQDPMRKIARAVKAVADKKSEEEAA	27870000	43509000	22658000	71728000	49169000	64641000	63536000	50561000	70451000	3.13457e+07	61846000	61516000	24.9018	25.8822	25.8745	1	1.03937	1.03906	LBLM1_19290	ribosomal protein L10	LSU ribosomal protein L10p (P0)	Protein Metabolism	Protein biosynthesis	GO:0042254, GO:0005622	COG0244	2	J	RplJ	Ribosomal protein L10	cytoplasm	Intracellular	Cytoplasmic		N		K02864	RP-L10, MRPL10, rplJ; large subunit ribosomal protein L10	128	-
276	-	-	1	8	76.335	674	2.9143e-153	-	-	MAEQKPTYYITTPIYYPSGKLHIGNSYTEVACDAEARFKRLDGYDVFFLTGTDEHGLKIEEKAEKLGMEPQAYVDEMAAGIKKLWKKLEISNDKFIRTTDDYHEKAVQKIFQKFVDQGDIYKGEYVGWYSVDDEEYFTESQLAEVYRDEAGNVIGGKAPSGHEVELVKEESYFFKMSKYADWLMNYYKEHPDFIEPHTRMNEMLKNFLEPGLEDLAVTRTSFNWGVKVPNDPKHVVYVWIDALSNYITALGYGSDDDSLFKKYWPADVHMVGKEIVRFHTIYWPIMLHALGLPLPKHVIGHGWLTMKDGKMSKSKGNVIYPETLVDRYGLDATRYYLLKAMPFGNDGVFSPEDFVDKVNFDLANDLGNLLNRTVAMINKYQDGILKSENAAATDYDQDL…	0	0	13311000	9466400	11264000	9177600	8070400	8864500	7902800	4437000	9.96933e+06	8.27923e+06	22.0812	23.2491	22.9811	1	1.05289	1.04075	LBLM1_20240	methionyl-tRNA synthetase	Methionyl-tRNA synthetase (EC 6.1.1.10)	Miscellaneous	Plant-Prokaryote DOE project	GO:0004825, GO:0005524, GO:0005737, GO:0006431, GO:0000166, GO:0006418, GO:0004812, GO:0000049	COG0143	2	J	MetG	Methionyl-tRNA synthetase	cytoplasm	Intracellular	Cytoplasmic		N		K01874	MARS, metG; methionyl-tRNA synthetase [EC:6.1.1.10]	543	-
95	-	-	1	11	23.673	219	0	29	12	MTKGILGKKVGMTQVFADNGELVPVTVIDVTPNVVMQVKTVENDGYSAVQLGFDDKREILSNKPEQGHAAKANTTPKRFIGEIRDAELGDDIKVGDEVKADIFAEGETVDVTGITKGHGYQGNIHKDGQRRGPMAHGSRYHRRPGSLGAIINHVFKGKALPGRMGGNTVTMQHLKVVKVDLENNVLLIKGNVPGANKSYVTIKNSVKANTKKSLSKQHN	0	55079000	56325000	78387000	63294000	76505000	61370000	59567000	51844000	3.71347e+07	7.27287e+07	5.75937e+07	25.1463	26.116	25.7794	1	1.03856	1.02518	LBLM1_03070	50S ribosomal protein L3	LSU ribosomal protein L3p (L3e)	Protein Metabolism	Protein biosynthesis	GO:0006412, GO:0005840, GO:0005622, GO:0003735	COG0087	2	J	RplC	Ribosomal protein L3	cytoplasm	Intracellular	Cytoplasmic		N		K02906	RP-L3, MRPL3, rplC; large subunit ribosomal protein L3	267	-
151	-	-	1	8	57.825	499	0	-	-	MSKNEIRVRYAPSPTGHLHIGNARTALFNYLFARHYHGKFIIRIEDTDTKRNIADGERSQLDNLKWMGLDWDEGPDIGGDYGPYRQSERKDIYEKYVQELMDKDLAYKSYMTEDELAEQRERQKAAHQMPHYEYEYAGMTDEEIKQAQADAEAKGLKPVIRFRVPKDHTYAWDDIVKGPLSFDSASVGGDFVIMKRDGMPTYNFAVVVDDHLMKISHVFRGDDHVSNTPKQMMIYEALGWEAPKFGHMALIINNETGKKLSKRDESVLQFIEQYRDLGYLPEAMDNFIILLGWSPVGEDEIFSLKEFVKMYDETRLSKSPAAFDRKKLRWINNQYMKNSDVDEVFNVAMPLLINAGLIEKHADPYKIEWMRRIVEIFKREISYGEEILQYAKPFVEEPQ…	8150800	6300900	8785300	20702000	18133000	19143000	12401000	8372500	12594000	7.74567e+06	19326000	11122500	22.885	24.204	23.407	1	1.05764	1.02281	LBLM1_19430	glutamyl-tRNA synthase	Glutamyl-tRNA synthetase (EC 6.1.1.17)	Cofactors, Vitamins, Prosthetic Groups, Pigments::Protein Metabolism	Tetrapyrroles::Protein biosynthesis	GO:0005737, GO:0006424, GO:0005524, GO:0000166, GO:0004818, GO:0016876, GO:0043039	COG0008	2	J	GlnS	Glutamyl- and glutaminyl-tRNA synthetases	cytoplasm	Intracellular	Cytoplasmic		N		K09698	gltX; nondiscriminating glutamyl-tRNA synthetase [EC:6.1.1.24]	443	-
145	-	-	1	10	12.345	121	0	-	-	MAFDKDAIIASLKEASISDLNDLVKAIEEEFDVSAAAPVAVAGAAGGEAAAKDSFTVELTSAGSAKVKVIKAVKDITGLGLKDAKDLVDNAPSAVKEDVKEDEANDIKEKLEAAGATVTLK	69511000	101490000	53555000	63372000	106670000	53810000	66079000	153290000	62724000	74852000	7.46173e+07	94031000	26.1575	26.153	26.4866	1	0.999827	1.01258	LBLM1_19280	ribosomal protein L7/L12	LSU ribosomal protein L7/L12 (P1/P2)	Protein Metabolism	Protein biosynthesis	GO:0005622, GO:0006412, GO:0003735, GO:0005840	COG0222	2	J	RplL	Ribosomal protein L7/L12	cytoplasm	Intracellular	Cytoplasmic		N		K02935	RP-L7, MRPL12, rplL; large subunit ribosomal protein L7/L12	76	-
83	-	-	1	16	20.039	180	0	26	39	MENRLKAKYESEVRPALTDKFNYTSVMAVPKIDKIVLNMGVGDATQNSKLLDEAVEELGLIAGQKPLITKAKKSIAGFRLREGMSIGAKVTLRGTRMYDFLDKLINVSLPRVRDFHGVSNKSFDGHGNYTLGVREQLIFPEIDYDKVNHVRGLDIVIVTTANSDEEGHELLAQMGMPFAK	94243000	40973000	41807000	94259000	107730000	91015000	82928000	55421000	77378000	5.90077e+07	97668000	71909000	25.8144	26.5414	26.0997	1	1.02816	1.01105	LBLM1_03190	ribosomal protein L5	LSU ribosomal protein L5p (L11e)	Protein Metabolism	Protein biosynthesis	GO:0003735, GO:0005840, GO:0005622, GO:0006412	COG0094	2	J	RplE	Ribosomal protein L5	cytoplasm	Intracellular	Cytoplasmic		N		K02931	RP-L5, MRPL5, rplE; large subunit ribosomal protein L5	162	-
70	-	-	1	3	12.045	108	4.2346e-103	22	101	MSYRKLGRTSSQRKALLRDLTTDLIVNGSIKTTEARAKEVRKTADKMITLAKRGDLASRRQAAAFLRNVVADVKEDGDNVRVQSALQYLFEELAPKFADRKGGYTRILKTMPRRGDGAQMVVLEFVD	85242000	56698000	51970000	46646000	57688000	71293000	91251000	53478000	84362000	6.46367e+07	5.85423e+07	7.63637e+07	25.9458	25.803	26.1864	1	0.994493	1.00927	LBLM1_03330	50S ribosomal protein L17	LSU ribosomal protein L17p	Protein Metabolism	Protein biosynthesis	GO:0005622, GO:0003735, GO:0006412, GO:0005840	COG0203	2	J	RplQ	Ribosomal protein L17	cytoplasm	Intracellular	Cytoplasmic		N		K02879	RP-L17, MRPL17, rplQ; large subunit ribosomal protein L17	151	-
92	-	-	1	12	28.744	267	0	27	99	MGIRKYKGTTNGRRNMTGFDFAEITKTTPEKSLLAPLKHTAGRNNYGHMTVRHRGGGTKRQYRIIDFKRIKDNVPATVKAIEYDPNRTANIALLVYADGVKSYILAPKGLKVGMQVQSGPDADIKVGNALPLKNIPVGTVIHNIELKPGKGGQIARSAGASAQLLGKESDKYVLVRLASGEVRMILAACRATIGVVGNDEHALIIKGKAGRTRYAGQRPHVRGSVMNPNDHPHGGGEGKAPVGLPSPLSPWGKKTVGKKTRSHKARSNKFIVRGRKRGPHTR	19867000	23479000	21931000	9794500	9136800	10615000	22671000	28047000	19922000	21759000	9.84877e+06	2.35467e+07	24.3751	23.2315	24.489	1	0.953083	1.00467	LBLM1_03100	50S ribosomal protein L2	LSU ribosomal protein L2p (L8e)	Protein Metabolism	Protein biosynthesis	GO:0006412, GO:0005840, GO:0005622, GO:0003735, GO:0003723, GO:0015934, GO:0016740	COG0090	2	J	RplB	Ribosomal protein L2	cytoplasm	Intracellular	Cytoplasmic		N		K02886	RP-L2, MRPL2, rplB; large subunit ribosomal protein L2	254	-
69	-	-	1	8	15.61	142	0	-	-	MRTTYMAKPGEVDRKWYIVDAKGISLGRLASVVASILKGKNKPTYTPHVDTGDNVIVINAAEVKLTGKKAADKIYYRHSDYPGGLKQKTAGERRANEPEKLVEDSIKGMLPHTPLGRKMGMKLHVYAGEDHKHAAQQPEVLDITNLI	50837000	25072000	13031000	60264000	38026000	39320000	34220000	18616000	36389000	2.96467e+07	45870000	2.97417e+07	24.8214	25.451	24.826	1	1.02537	1.00019	LBLM1_03380	ribosomal protein L13	LSU ribosomal protein L13p (L13Ae)	Protein Metabolism	Protein biosynthesis	GO:0006412, GO:0003735, GO:0005840	COG0102	2	J	RplM	Ribosomal protein L13	cytoplasm	Intracellular	Cytoplasmic		N		K02871	RP-L13, MRPL13, rplM; large subunit ribosomal protein L13	172	-
93	-	-	1	5	11.192	97	0	28	20	MEARDIILRPVITEASTAVMDEKRYTFDVDLRATKTQVKNAVEEIFDVKVVKVNIMNLKGKKKRQGRYVGYTKRRRKAIVTLSADSKEIKLFGDDNE	0	20872000	13044000	17191000	27658000	18232000	1990600	28870000	3123500	1.13053e+07	21027000	1.1328e+07	23.4305	24.3257	23.4334	1	1.03821	1.00012	LBLM1_03090	ribosomal protein L23	LSU ribosomal protein L23p (L23Ae)	Protein Metabolism	Protein biosynthesis	GO:0003735, GO:0005840, GO:0006412	COG0089	2	J	RplW	Ribosomal protein L23	cytoplasm	Intracellular	Cytoplasmic		N		K02892	RP-L23, MRPL23, rplW; large subunit ribosomal protein L23	109	-
320	-	-	1	13	26.541	237	0	79	128	MSVVSMKQLLEAGVHFGHQTRRWNPKMKPFIFTERNGIYIIDLQKTVKMIDTAYDYMKDVAAKGGVVLFVGTKKQAQDSVEEEAVRAGQYYVNHRWLGGTLTNWKTIQSRIARLKELKKMSEDGTFDVLPKKEVSVLTKQREKLERFLGGIEDMPRIPDVLYIVDPHKEQIAVKEAQKLHIPIVAMVDTNTDPDDVDVIIPSNDDAIRAVRLITAKMADAVIEGKQGQDDAKQAEAVVEAADEPKEVSSDDLQNLKNSVEGNN	8711300	30069000	27125000	35377000	28469000	24903000	15885000	29340000	20003000	2.19684e+07	29583000	2.17427e+07	24.3889	24.8183	24.374	1	1.0176	0.999389	LBLM1_14920	ribosomal protein S2	SSU ribosomal protein S2p (SAe)	Protein Metabolism	Protein biosynthesis	GO:0005840, GO:0005622, GO:0003735, GO:0006412, GO:0015935	COG0052	2	J	RpsB	Ribosomal protein S2	cytoplasm	Intracellular	Cytoplasmic		N		K02967	RP-S2, MRPS2, rpsB; small subunit ribosomal protein S2	227	-
240	-	-	1	12	106.6	931	4.504e-260	-	-	MRVKDTLNIGKTKFPMRGRLPETEAQREKLWEDNKVYEQRQKLNQGKPTFILHDGPPYANGNIHIGHAMNKISKDFIVRYKSMAGFRAPYVPGWDTHGLPIEHQLTKMGYDRKKMSTTEFRDLCRKFALEQVDKQRTDFKRLGVSGEWDNPYLTLAKEFEAQQIKVFGAFAKKGLLYQAKKPVYWSWSSESALAEAEVEYHDVVAKTAYFCEQVIDGKGRLDNDTYLVGWTTTPWTIPASEAVAVNPKIIYAVVKPANDDRKFVIADELVAKCAEKFGWDEYEVVDRLSGQDMDRMTSKHPYNDKEMLVVNGDHVTLEAGTGLVHTAPGYGDDDYQVGKKYGLPIFAPMNDQGVLTAENGPEFDGVFYQDADDISLDLLKKHHALLKQEPLEHSYPFDW…	0	0	15685000	6624300	9615400	9237500	9619900	0	5450700	5.22833e+06	8492400	5.02353e+06	22.3179	23.0177	22.2603	1	1.03136	0.997417	LBLM1_16070	isoleucyl-tRNA synthetase	Methionyl-tRNA synthetase (EC 6.1.1.10)	Miscellaneous	Plant-Prokaryote DOE project	GO:0000166, GO:0005524, GO:0005737, GO:0004822, GO:0006428, GO:0004812, GO:0006418, GO:0003824	COG0060	2	J	IleS	Isoleucyl-tRNA synthetase	cytoplasm	Intracellular	Cytoplasmic		N		K01870	IARS, ileS; isoleucyl-tRNA synthetase [EC:6.1.1.5]	754	-
68	-	-	1	6	14.297	131	0	-	-	MAQQVQYSGTGRRKDATARVRLVPGSGNITMNGKAIEEYIPFANLRAIVNQPFAATKTEGQYDVLVNVRGGGFSGQAGAVRHGIARALLSVDPDFRDALKKAGLLTRDPRMKERKKPGLKKARKASQFSKR	29378000	8124000	0	11248000	6863100	7049700	12961000	18651000	4230800	1.25007e+07	8.38693e+06	11947600	23.5755	22.9997	23.5102	1	0.975577	0.997231	LBLM1_03390	30S ribosomal protein S9	SSU ribosomal protein S9p (S16e)	Protein Metabolism	Protein biosynthesis	GO:0003735, GO:0005840, GO:0006412, GO:0005622	COG0103	2	J	RpsI	Ribosomal protein S9	cytoplasm	Intracellular	Cytoplasmic		N		K02996	RP-S9, MRPS9, rpsI; small subunit ribosomal protein S9	117	-
319	-	-	1	15	31.756	291	0	77;78	181;191	MAEIKAKQVMELRKKSGAGIMDAKKALVASDGDMDKAMDWLREKGIAKAAKKSDRIAAEGLTNIAVDGNTAVIVELNSETDFVAASDPFKESLADVTKVLLENKPADLDAALASKTANGTLNDDLISTTQKTGEKVSLRRFAFVNKEDGDNFGVYLHQGGRIAALVVLQGADEETAKDVAMHVAAVNPEFMTREEVPADRLAHEREVFKEETLNEGKPEKIVDKIVEGRLNKFLSQICLADQDFVKDPDVTVAEYVESKGGKLKSFIRYEVGEGIEKKQSDLAAEVKEQLK	102220000	89561000	81331000	107850000	123920000	117070000	99324000	56799000	102610000	9.10373e+07	116280000	8.62443e+07	26.44	26.793	26.3619	1	1.01335	0.997049	LBLM1_14900	elongation factor EF1B	SSU ribosomal protein S1p, chloroplast	Protein Metabolism	Protein biosynthesis	GO:0005622, GO:0003746, GO:0006414, GO:0005515	COG0264	2	J	Tsf	Translation elongation factor Ts	cytoplasm	Intracellular	Cytoplasmic		N		K02357	tsf, TSFM; elongation factor Ts	227	-
79	-	-	1	12	17.595	169	0	24;25	98;118	MASQSYIDPSKLDLEDQVVSINRVTKVVKGGRRLRFAALVIVGDKKGHVGFGTGKAQEVPEAIRKASAAAQKNLIEVPIVGTTIPHEVIGTYGGGKIMLKPAVEGSGVAAGGAVRNVMELAGVADVTSKRLGSNTPINVVRATFEGLKALKSAEEVSQLRGVSVDHLAE	68770000	48294000	40895000	42369000	48160000	58607000	38700000	26668000	39275000	52653000	49712000	34881000	25.65	25.5671	25.0559	1	0.996767	0.976839	LBLM1_03230	ribosomal protein S5	SSU ribosomal protein S5p (S2e)	Protein Metabolism::Protein Metabolism	Protein processing and modification::Protein biosynthesis	GO:0006412, GO:0005840, GO:0003735, GO:0005622, GO:0015935, GO:0003723	COG0098	2	J	RpsE	Ribosomal protein S5	cytoplasm	Intracellular	Cytoplasmic		N		K02988	RP-S5, MRPS5, rpsE; small subunit ribosomal protein S5	210	-
94	-	-	1	8	17.767	164	0	-	-	MTSVALFKQDGSQNGTIELNADIFGIEPNENAEYEAILRQRASMRQGTHAVKNRSAVRGGGKKPWRQKGTGRARQGSIRAPQFRGGGIVFGPTPRSYNFNLPRKVRQLAIKSALSQKVADEKFVVVESINFDAPKTKEFASVMNNLKVSEKVLVVVSDEDKNAALSGRNLVNTTVVTPAGVNILNVVDSQKIVITKSALSQVEEVLA	49268000	28292000	32410000	37327000	26797000	42791000	12113000	29020000	30930000	3.66567e+07	3.56383e+07	24021000	25.1276	25.0869	24.5178	1	0.998382	0.975733	LBLM1_03080	ribosomal protein L4	LSU ribosomal protein L4p (L1e)	Protein Metabolism	Protein biosynthesis	GO:0005840, GO:0003735, GO:0006412	COG0088	2	J	RplD	Ribosomal protein L4	cytoplasm	Intracellular	Cytoplasmic		N		K02926	RP-L4, MRPL4, rplD; large subunit ribosomal protein L4	174	-
81	-	-	1	8	19.579	178	0	-	-	MSRIGYKAIELPQGVEVSQSGNVVTVKGPKGTLSREISPLIKMNVTDSEVTFERENDDKKAKMVHGTTRANVNNMIEGVVNGFKKTLKLVGVGYRAQAKGSKLILTVGYSNPVEMDKPEDLEVNVPDNTTIEISGINKEHVGQFAAEVRAVRSPEPYKGKGIRYEDEYILRKEGKTGK	18416000	19843000	21054000	18566000	25710000	18635000	7155000	19565000	10055000	19771000	2.09703e+07	1.22583e+07	24.2369	24.3218	23.5473	1	1.00351	0.971547	LBLM1_03210	50S ribosomal protein L6	LSU ribosomal protein L6p (L9e)	Protein Metabolism	Protein biosynthesis	GO:0005840, GO:0003735, GO:0006412, GO:0019843	COG0097	2	J	RplF	Ribosomal protein L6P/L9E	cytoplasm	Intracellular	Cytoplasmic		N		K02933	RP-L6, MRPL6, rplF; large subunit ribosomal protein L6	160	-
179	-	-	1	13	21.455	186	0	48	170	MSLSGTGKELARRNYAPGDHGNDRRGRLSEYGMQLREKQKLRYMYGMTERQFRNLFKRAGKIKEGTHGTNFMILLERRLDNMVYRLGLATTRRQARQLVNHGHITVDGKRVDIPSFEVKVGQVISVRDKSKNLDVIKNAVEAVVARPSYVEFDADKLEGKLVRLPEREDMNADIDEALIVEFYNKL	48310000	52017000	37979000	72766000	75562000	97892000	24075000	25291000	23307000	46102000	8.20733e+07	2.42243e+07	25.4583	26.2904	24.53	1	1.03268	0.963534	LBLM1_17040	ribosomal protein S4	SSU ribosomal protein S4p (S9e)	Protein Metabolism	Protein biosynthesis	GO:0006412, GO:0003735, GO:0015935, GO:0005622, GO:0019843, GO:0003723	COG0522	2	J	RpsD	Ribosomal protein S4 and related proteins	cytoplasm	Intracellular	Cytoplasmic		N		K02986	RP-S4, rpsD; small subunit ribosomal protein S4	154	-
90	-	-	1	7	12.411	115	0	-	-	MAENITSAKATAKMVRVSARKVRLVLDTIRNKSVAEAFAILKFTPNGAASDVEKVLKSAVANAENNFDLDRASLVVSEAFANEGPTLKRFRPRAKGSASPINKRTSHITVVVTEK	35895000	77098000	41284000	11932000	19776000	15584000	20822000	26604000	27579000	5.14257e+07	15764000	2.50017e+07	25.616	23.9101	24.5755	1	0.933407	0.959382	LBLM1_03120	ribosomal protein L22	LSU ribosomal protein L22p (L17e)	Protein Metabolism	Protein biosynthesis	GO:0006412, GO:0003735, GO:0015934, GO:0005622, GO:0005840	COG0091	2	J	RplV	Ribosomal protein L22	cytoplasm	Intracellular	Cytoplasmic		N		K02890	RP-L22, MRPL22, rplV; large subunit ribosomal protein L22	149	-
49	-	-	1	5	11.433	98	0	-	-	METRKYEITYIIRPDIEESAKSELVARFDKILADNGANIIDSKDWSTRRFAYPIAKYTEGTYHVVNLTADSDESLNEFDRLAKFSDDILRHMIVKREA	14579000	33473000	24770000	8704100	32120000	20761000	4152300	16557000	5113700	24274000	2.05284e+07	8.60767e+06	24.5329	24.2911	23.0372	1	0.990144	0.939032	LBLM1_21740	ribosomal protein S6	SSU ribosomal protein S6p	Protein Metabolism	Protein biosynthesis	GO:0003735, GO:0006412, GO:0019843, GO:0005840	COG0360	2	J	RpsF	Ribosomal protein S6	cytoplasm	Intracellular	Cytoplasmic		N		K02990	RP-S6, MRPS6, rpsF; small subunit ribosomal protein S6	79	-
50	-	-	1	5	9.1396	78	4.6521e-146	-	-	MAQQRRGGRRRRKVDFIAANHIEYIDYKDTDLLKRFISERGKILPRRVTGTSAKNQRRLTVAIKRARIMGLLPFVAED	3467800	0	0	3161300	4356100	4804500	0	0	0	1.15593e+06	4107300	0	20.1406	21.9698	0	1	1.09082	0	LBLM1_21720	ribosomal protein S18	SSU ribosomal protein S18p	Phages, Prophages, Transposable elements, Plasmids::Protein Metabolism	Pathogenicity islands::Protein biosynthesis	GO:0003735, GO:0006412, GO:0005622, GO:0005840	COG0238	2	J	RpsR	Ribosomal protein S18	cytoplasm	Intracellular	Cytoplasmic		N		K02963	RP-S18, MRPS18, rpsR; small subunit ribosomal protein S18	109	-
270	-	-	1	4	13.865	120	0	-	-	MRQNQLIEKITASQLRDDIPEFRAGDTVRVHAKIVEGTRERIQIFQGVVIKRHGAGISATYTVRKISNGVGVERTFPVHSPRVAKIEVVRYGRVRRAKLYYLRERTGKSARIPERRRDVK	11438000	0	0	0	0	0	21720000	7361200	8008100	3.81267e+06	0	12363100	21.8624	0	23.5595	1	0	1.07763	LBLM1_07620	acetylglutamate kinase	LSU ribosomal protein L19p	Protein Metabolism	Protein biosynthesis	GO:0005840, GO:0003735, GO:0006412, GO:0005622	COG0335	2	J	RplS	Ribosomal protein L19	cytoplasm	Intracellular	Cytoplasmic		N		K02884	RP-L19, MRPL19, rplS; large subunit ribosomal protein L19	130	-
313	-	-	1	3	45.529	407	0	-	-	MSTKKQKQAQELLDAMNVLEKEKGIKKEVVIEALTDALEKAYKTNYNASNVEVKIDENTGEFKVFSDKTVVAEVENPKEQISLHDAWEKSHGYSLGDTFQEEVTPHDFGRLAAQTAKNIVLQKLREAERDRVINKYDKMLNELVEGEVSREDNRFIYIDLGDGVEAGLSKRQTMPNEEYRIHDRVQVYIYKVADAKPMQQPDGTQKRQYRGPLVLVSRTDPGMLKRLFEKEVPELKEQNGPIEWKGSAREAGDRSKVAVASKDPNIDPVGTCVGPRGARVQAIVNQLGGENIDIIEYSSDPAIFIKNALKPATVDRLDFDDNNGEEEDTGSVDHEGNKIVKVHHGCTVYVPDDQLSLAIGKRGQNVRLAAQLTKYKIDIKPSSEAPAVEDQTDDFADDA…	0	15149000	13854000	0	0	0	9256500	7368900	5639400	9.66767e+06	0	7421600	23.2047	0	22.8233	1	0	0.983562	LBLM1_14810	transcription termination factor NusA	Transcription termination protein NusA	Clustering-based subsystems::RNA Metabolism	null::Transcription	GO:0003723, GO:0003700, GO:0031554	COG0195	2	K	NusA	Transcription elongation factor	cytoplasm	Intracellular	Cytoplasmic		N		K02600	nusA; transcription termination/antitermination protein NusA	206	-
105	-	-	1	24	51.54	474	0	33	385	MSATGKVVQVIGPVVDVEFPLDDKLPEINDALKIDKGDGTTLTTEVSLELGDGVVRTVAMDGTDGLQRGMKVENTGASISVPVGDDTLGRVFNVLGEPIDNGPEFGPDAKRMPIHREAPKYEDLNNTTEILETGIKVIDLLAPYVRGGKIGLFGGAGVGKTVLIQELIHNIAQGHNGISVFTGVGERTREGNDMYFEMKASGVLSKTAMVYGQMNEPPGARMRVALTGLTIAEYFRDVKGQDVLLFIDNIFRFTQAGSEVSALLGRIPSAVGYQPTLATEMGQLQERITSTKKGSITSIQAVYVPADDYTDPAPATTFAHLDATTNLERRLTQMGIYPAVDPLASTSTALTPEVVGKEHYEVATRVQHVLQRYRELQDIIAILGMDELSDEEKTIVARA…	4919600	6560400	9534000	22261000	21874000	17147000	88359000	86640000	64681000	7.00467e+06	2.04273e+07	7.98933e+07	22.7399	24.284	26.2516	1	1.0679	1.15443	LBLM1_17320	F0F1 ATP synthase subunit beta	ATP synthase beta chain (EC 3.6.3.14)	Respiration	ATP synthases	GO:0046034, GO:0015992, GO:0015986, GO:0008553, GO:0045261, GO:0046933, GO:0000166, GO:0017111, GO:0005524, GO:0015991, GO:0033178, GO:0016820	COG0055	3	C	AtpD	F0F1-type ATP synthase, beta subunit	cytoplasm	Intracellular	Cytoplasmic		N		K02112	ATPF1B, atpD; F-type H+/Na+-transporting ATPase subunit beta [EC:7.1.2.2 7.2.2.1]	419	-
129	-	-	1	5	35.748	323	1.6655e-206	-	-	MSNKIAVLGAGSWGSVLANLLVGNNEEVMLWSRDSEQVVTMNRWHINPQYMKDFKYSPDLKATDDMEEAVRDAEYILMVIPTKGLREVAGNLNKILVKLDQKPLLIHATKGLEQETYKRPSQMLAEEIDEDHRQDIVVLSGPSHAEDVAIQDMTAVTAACANLTAAERVQKLFSNNFFRVYTNDDVIGAEFGGALKNIIAIGAGALQGLGYKDNARAALITRGLAEIRRLGVAFGANPFTFIGLSGVGDLVVTATSKNSRNWRAGYQLGQGRPLEDVISNMGMVIEGIYTAKAAYELAQKRNVKMPITEALYRVLYEGEDIETAITNLMSRKATSEME	0	6793100	0	11198000	11945000	11962000	13847000	8690600	11203000	2.26437e+06	1.17017e+07	1.12469e+07	21.1107	23.4802	23.423	1	1.11224	1.10953	LBLM1_18620	glycerol-3-phosphate dehydrogenase (NAD(+))	Glycerol-3-phosphate dehydrogenase [NAD(P)+] (EC 1.1.1.94)	Fatty Acids, Lipids, and Isoprenoids::Carbohydrates	Phospholipids::Sugar alcohols	GO:0055114, GO:0016614, GO:0005975, GO:0004367, GO:0009331, GO:0006072, GO:0051287, GO:0005737, GO:0046168, GO:0016616	COG0240	3	C	GpsA	Glycerol-3-phosphate dehydrogenase	cytoplasm	Intracellular	Cytoplasmic		N		K00057	gpsA; glycerol-3-phosphate dehydrogenase (NAD(P)+) [EC:1.1.1.94]	255	-
301	-	-	1	6	34.214	311	0	-	-	MSKELVFGHQKPDTDAITAAMAFSYFENELGYETEAVALGEPNDETKYALNYFNMEAPRVVKTVANETDKVMLVDHNEPQQSAADIDQVTVTHLVDHHRIANFNTAQPLWITARPYGCVSTIITELFQEKHIEIPANLAGMMMSAIISDTLLLKSPTTTDHDGEALKYLAKVAGVEDYEAYGIEMLKAGTNLAAKSDADIVDGDAKTFELGDAKLRIGQVNTVDLDDVFSRQADLEKTMQQLNDENGYDTFILIATNILNSDSDLLVVGGNTEKVEQAFGKKLGDNHRMNLPGVVSRKKQVVPPLTDVFEG	0	10705000	0	7811000	8521800	11694000	5089100	28637000	3922500	3.56833e+06	9.34227e+06	1.25495e+07	21.7668	23.1553	23.5811	1	1.06379	1.08335	LBLM1_09160	inorganic diphosphatase	Manganese-dependent inorganic pyrophosphatase (EC 3.6.1.1)	Phosphorus Metabolism	null	GO:0005737, GO:0016462, GO:0016787, GO:0030145	COG1227	3	C	PPX1	Inorganic pyrophosphatase/exopolyphosphatase	cytoplasm	Intracellular	Cytoplasmic		N		K15986	ppaC; manganese-dependent inorganic pyrophosphatase [EC:3.6.1.1]	328	-
31	-	-	1	20	56.793	495	0	9;10;11	246;254;366	MAKENKALITLFGAAGDLAQRKLYPSLFNLYKKGYLAEHFALLGTSRRPLSDEDFQQMVLKSVNGMENEEGQAQAFAKHFFFQSHDVTKPEHYTVLKQRLEELDKQFGAEGNRLFYMSMAPQFFGTIALNLKKQDLLTKDGFNRLVIEKPFGRDYESAKKLNDELSQTFNENQIFRIDHYLGKEMVQNIQALRFGNTIIESLWNNRYIDNIQVTLSEKLGVEERAGYYDQSGALRDMLQNHIMQIVAQLAMEQPVAFTDTDVRVEKIKALRSLRVYTPSEAAANFVRGQYGAGDDTHAYRNEDGVDPNSITETFVAAKLMFDNYRWSGVPFYVRTGKKLADKFTRIDVVFKKPLIDIFANPRMKSEQSLNSNVLTIFVEPNSGFSLRLNAKRAGQGFTT…	23336000	14542000	0	46330000	30366000	33483000	24875000	37769000	33322000	12626000	3.67263e+07	3.19887e+07	23.5899	25.1303	24.9311	1	1.0653	1.05685	LBLM1_00650	glucose-6-phosphate 1-dehydrogenase	Glucose-6-phosphate 1-dehydrogenase (EC 1.1.1.49)	Carbohydrates::Carbohydrates::Carbohydrates	null::Central carbohydrate metabolism::Central carbohydrate metabolism	GO:0006006, GO:0050661, GO:0055114, GO:0004345	COG0364	3	G	Zwf	Glucose-6-phosphate 1-dehydrogenase	cytoplasm	Intracellular	Cytoplasmic		N		K00036	G6PD, zwf; glucose-6-phosphate 1-dehydrogenase [EC:1.1.1.49 1.1.1.363]	555	-
32	-	-	1	29	53.535	479	0	12;13;14;15	111;186;206;419	MSDQKAQIGVVGLAVMGKNLALNIESRGFTVGVYNRSRSRTDEMMRDHSDKKLIPSYTVEEFVNSLEKPRRILMMVKAGKPTDAVIEELLPLLDKGDVLIDGGNTNFHDTMARNAKLDESGINFIGMGVSGGELGALQGPSLMPGGQKEAYDLVEPILTQIAAKAEDGKPCVSYIGPNGAGHYVKMVHNGIEYGDEELIDESYNIMRNVLGLSVDEMADIFAEWNKGELDSYLVEITADILTRKDDLGEDKSKPIVDMILDRGANKGTGKWSSETALDGGAPQSVITEAVYARYISMLKDERVAASKVLPEDVEKPTVSEDQKKELVEKVREALYFGKVMSYAQGFEQMRIDSERYDWNLKFGELAQIWREGCIIRAQFLQKITDAFEKDPELKNLLLD…	254430000	141940000	132360000	241550000	228080000	211390000	443870000	291660000	393210000	1.76243e+08	2.27007e+08	3.76247e+08	27.393	27.7582	28.4871	1	1.01333	1.03994	LBLM1_00640	6-phosphogluconate dehydrogenase	6-phosphogluconate dehydrogenase, decarboxylating (EC 1.1.1.44)	Carbohydrates::Carbohydrates::Carbohydrates	Monosaccharides::null::Central carbohydrate metabolism	GO:0055114, GO:0004616, GO:0050661, GO:0006098	COG0362	3	G	Gnd	6-phosphogluconate dehydrogenase	cytoplasm	Intracellular	Cytoplasmic		N		K00033	PGD, gnd, gntZ; 6-phosphogluconate dehydrogenase [EC:1.1.1.44 1.1.1.343]	429	-
318	-	-	1	2	25.961	240	2.1219e-83	-	-	MSKVKYNRIVLKLSGEALAGEKGFGINPPVIKKIAEEIKQVCDLGVQVCIVCGGGNMWRGVTGEQMGMERAQADYIGMLGTIMNGLSLQDALESVGVPTRVQTAIEMRQIAEPYIRRKAIRHLEKGRVVIFSAGTGSPYFSTDTTAALRAAEMDADAILMAKNGVDGVYSADPNKVKDAVKFDHLTHMDILDKHLQVMDSTASSLSMDNHIPLVVFNLNTPGNIVRVVKGEEIGTTIEGE	0	6337300	0	9836300	8509200	8861500	6336000	4820800	0	2.11243e+06	9069000	3.71893e+06	21.0105	23.1125	21.8265	1	1.10005	1.03884	LBLM1_14890	UMP kinase	-	-	-	GO:0008652, GO:0006221, GO:0005737, GO:0033862	COG0528	3	F	PyrH	Uridylate kinase	cytoplasm	Intracellular	Cytoplasmic		N		K09903	pyrH; uridylate kinase [EC:2.7.4.22]	294	-
277	-	-	1	7	46.321	407	0	-	-	MPSPIHVTSEIGKLKTVMLHRPGREIENITPDSMYRLLFDDIPYLPIAQEEHDYFAQTLRDQGIEVLYFEKLAAEALADQDVKEEFVDRMVAESGYAAGLIHDVLKEYLLAMNTQDMVNKIFEGVRREEIDLPHMTLQQAAEDTEWPFVMDPMPNAYFTRDPQASIGDGLSINRMTFPARQRESLITEYIIKHHPRFAGQVNVWRDRNHETHIEGGDELVLSDHVFAIGISQRTTADAIEDIAKNLFKKSNYDTVIAIKIPHNHAMMHLDTVFTMIDYDKFTVHPAILDENGHVDNWVLHPGKDGEITMEHHTDIKEVLKKALNKDDIDLIPTGNGDPIIAAREQWNDGSNTLAIAPGEVVTYNRNYVSNDLLRKHGILVHEVRSSELSRGRGGPRCMS…	0	7325500	5550700	3276200	7551900	6884600	6990400	9885900	5309500	4.29207e+06	5.90423e+06	7.39527e+06	22.0332	22.4933	22.8182	1	1.02088	1.03562	LBLM1_20180	arginine deiminase	Arginine deiminase (EC 3.5.3.6)	Amino Acids and Derivatives::Amino Acids and Derivatives	Arginine; urea cycle, polyamines::Arginine; urea cycle, polyamines	GO:0006527, GO:0016990, GO:0016813, GO:0005737	COG2235	3	E	ArcA	Arginine deiminase	cytoplasm	Intracellular	Cytoplasmic		N		K01478	arcA; arginine deiminase [EC:3.5.3.6]	472	-
258	-	-	1	19	32.521	308	0	70;71;72;73	52;95;99;107	MSKIYTSIDQLIGNTPLLKLNRIVPEDAADVYVKLEFFNPAGSIKDRIALSMIEKAEAEGKLKPGDTIIEPTSGNTGIGLASVAAAKGYHLIIVMPETMSVERRKLMQGYGAELILTPGADGMKGSIAKAQELVDTKGYFMPMQFENPANPAIHEATTGQEIIDAFGKDDLPDAFVAGVGTGGTLSGIGHALKKADPNVKVYALEPAESPLLKEGKAGKHKIQGISAGFIPKTLDQEVYDGIIEVSSDDAIKTGQAVGRLEGFLPGISAGANIYGAIELAKQLGKGKKVVTVSPDGGDRYLSTDLFNY	317530000	220220000	197580000	402760000	343820000	339110000	379590000	466540000	383980000	245110000	3.61897e+08	4.10037e+08	27.8689	28.431	28.6112	1	1.02017	1.02664	LBLM1_06950	cysteine synthase	Cysteine synthase (EC 2.5.1.47)	Amino Acids and Derivatives::Amino Acids and Derivatives	Lysine, threonine, methionine, and cysteine::Lysine, threonine, methionine, and cysteine	GO:0004124, GO:0006535	COG0031	3	E	CysK	Cysteine synthase	cytoplasm	Intracellular	Cytoplasmic		N		K01738	cysK; cysteine synthase [EC:2.5.1.47]	241	-
111	-	-	1	11	49.985	453	0	-	-	MTQISFDASALKKFVHENELGEMQAMVNAADSELRNGTGAGADFRDWLHLPTEYDHEEFDRIKKAAKKIQSDSEVLVVIGIGGSYLGTRMAIDFLHDSFYYSQKPADRKFPLVLFAGNSLSSSYLHDLVQLIGDRDFSVNVVSKSGTTTEPAIAFRIFHELLVKKYGEEGANQRIYATTDAKRGALKTEADAAGWETFVIPDGVGGRYSVLSAVGLLPIAASGADIDQLMAGAADAEKSYTNPDLTQNEAYQYAAYRNILYRKGFTTELLENYEPNMTMFAEWWKQLAGESEGKDQKGIYPSSANFTTDLHSLGQYIQEGMRNLMETVVKLDTPNHDVTIPAAENDLDGLAYLQGKNMDWVNTKAYQAVVAAHNAGGVPVMTVHIPREDEYTLGSLIYF…	16544000	13562000	13966000	36821000	33536000	28341000	24387000	15711000	31253000	1.46907e+07	3.28993e+07	2.37837e+07	23.8084	24.9716	24.5035	1	1.04885	1.02919	LBLM1_17670	glucose-6-phosphate isomerase	Glucose-6-phosphate isomerase (EC 5.3.1.9)	Carbohydrates::Carbohydrates::Carbohydrates	null::Central carbohydrate metabolism::Central carbohydrate metabolism	GO:0006094, GO:0004347, GO:0006096	COG0166	3	G	Pgi	Glucose-6-phosphate isomerase	cytoplasm	Intracellular	Cytoplasmic		N		K01810	GPI, pgi; glucose-6-phosphate isomerase [EC:5.3.1.9]	537	-
290	-	-	1	10	26.035	228	0	-	-	MAKLVLIRHGKSEWNKSNQFTGWVDVDLAPEGVEQAKAAGKALKEHGLEFDYAYTSVLKRAIKTLHYALEECDQLWIPEFKTWRLNERHYGALQGKNKQKAAEKYGDEQVHIWRRSYDVLPPLLSADDEGSAAKDRRYANLDPRAIPGGENLKVTLERVIPLWQDEIAPKLLDNKNVIIAAHGNSLRALSKYIENISDEDIMNLEMATGQPVVYDFDEKLNVLSKEKY	0	27223000	27904000	49871000	42028000	42911000	18132000	22593000	26395000	1.83757e+07	4.49367e+07	2.23733e+07	24.1313	25.4214	24.4153	1	1.05346	1.01177	LBLM1_20480	phosphoglycerate mutase	Phosphoglycerate mutase (EC 5.4.2.1)	Carbohydrates::Carbohydrates::Carbohydrates::Carbohydrates	null::Central carbohydrate metabolism::Central carbohydrate metabolism::Central carbohydrate metabolism	, GO:0006096, GO:0004619, GO:0016868	COG0588	3	G	GpmA	Phosphoglycerate mutase 1	cytoplasm	Intracellular	Cytoplasmic		N		K01834	PGAM, gpmA; 2,3-bisphosphoglycerate-dependent phosphoglycerate mutase [EC:5.4.2.11]	282	-
55	-	-	1	23	55.15	512	0	17;18	105;259	MKNNVNRELPEDLMKQLDYKPFETTEIGHPEVQRVAPKVTVTTGDDKVVESLEDVVKKTVKDGMTISFHHHFRNGDFVFNQVMDIILKLGIKDLTLAPSSLTGVMNDKVIEAIKAGTITNITSSGMRGSLGDFVSHGGLKNPVIFRSHGNRARSIENGNIKIDVAFLGVPNSDALGNANGMNGDAVFGSLGYALMDAQYADKVVLLTDNIVDYPNTPASIKQTQVDYVVKVDKVGDPDKIGSGATRFTKDPKELKIASMVNDVIVNSPYFKDGFSFQTGSGGAALAVTRFLRQSMIDAGITASFALGGITSPTVKLLEEGLVKKVMDVQDFDKGAAASMKNNQNQQEIDASWYADPDNKGAMVDQLDVAILSALEIDTNFNVNVMTGSDGVIRGAIGGH…	76118000	96790000	94407000	130760000	130210000	140100000	96394000	117030000	95535000	89105000	133690000	1.02986e+08	26.409	26.9943	26.6179	1	1.02216	1.00791	LBLM1_02510	citrate (pro-3S)-lyase protein	-	-	-	GO:0005737, GO:0008814, GO:0006084, GO:0009346	COG3051	3	C	CitF	Citrate lyase, alpha subunit	cytoplasm	Intracellular	Cytoplasmic		N		K01643	citF; citrate lyase subunit alpha / citrate CoA-transferase [EC:2.8.3.10]	434	-
61	-	-	1	19	50.673	465	0	21	394	MPEFRTEEDTLGPVQIPADALWGPQTERSRHNFPTGQYMPIAIIRALLNIKKAAAQANMETNAISEEKGSLIVKAVDELLALSDEDLRKDFPLKVYQTGSGTQTNMNTNEVVAHKAMQINPEVEILPNDDVNKGQSSNDTFPTAMNVVALEALDKLKPAVQHLIDELKIKQDKYWETVKVGRTHLQDAVPLTFGQEVSGYVAALEHDLKYIEQLEPTLEELAIGGTAVGTGLNAAEGMPEKIAEKLSQAYGLKLTAKSNKFYGLSHHSGLNVVHGALKTLAADMFKIAQDIRFLASGPRAGYGELHIPANEPGSSIMPGKVNPTQAEAVTMAALRVFGNDVVVSTASSQGNFEMNVFKPVMIDAFLESADLLTGTTMGFADKMIHGLTVNEKRMKELLD…	35402000	69775000	77894000	95310000	138160000	97589000	62401000	96242000	49411000	6.10237e+07	110353000	6.93513e+07	25.8629	26.7176	26.0474	1	1.03305	1.00714	LBLM1_02410	fumarate hydratase	Fumarate hydratase class II (EC 4.2.1.2)	Carbohydrates	Central carbohydrate metabolism	, GO:0006099, GO:0016829	COG0114	3	C	FumC	Fumarase	cytoplasm	Intracellular	Cytoplasmic		N		K01679	E4.2.1.2B, fumC, FH; fumarate hydratase, class II [EC:4.2.1.2]	389	-
56	-	-	1	16	33.703	304	0	19	44	MAEIKERLRRTMMFVPGNNPAMVKDAGIYGADSIMFDLEDAVSMAEKDAARDLVYEALQTQDYGDAELVVRVNGQDTPYYANDVRAMVKAGIDVVRLPKAEDAEMVKKLDADITAAEKEFGREEGSTMLMAAIESAKGVINAYQIASASDRMMGIALSAEDYTTDMKTHRYPDGAELEFARNMVLHAARAAGVAAFDTVFTNMNDTEGFYRETEYIHQLGFDGKSLVNPRQIPMVNKVYEPTKKEIENAKNVENAIKEAKLKGSGVISMNGQMVDRPVVLRAERVMRLAKASNLIDEEGNYIEK	85434000	66397000	69055000	87174000	78438000	84986000	82044000	58491000	99902000	7.36287e+07	8.35327e+07	8.01457e+07	26.1338	26.3158	26.2561	1	1.00697	1.00468	LBLM1_02500	citrate (Pro-3S)-lyase	Malyl-CoA lyase (EC 4.1.3.24)	Carbohydrates::Carbohydrates	One-carbon Metabolism::CO2 fixation	GO:0006084, GO:0008816, GO:0009346, GO:0005737, GO:0016830, GO:0006725	COG2301	3	G	CitE	Citrate lyase beta subunit	cytoplasm	Intracellular	Cytoplasmic		N		K01644	citE; citrate lyase subunit beta / citryl-CoA lyase [EC:4.1.3.34]	256	-
28	-	-	1	48	90.992	799	0	4;5;6;7;8	261;327;415;465;706	MAVNYDSKEYLETVDAYWRAANYLSVGTLFLMHNPLLRRELKPSDVKPKPIGHWGTIVPQNFIYAHLNRVIKKYNVNMFYIEGSGHGGQVMVNNSYLDGSYTEIYPEITQDEAGMAKLFKHFSFPGGTASHAAPETPGSLHEGGELGYSLSHGVGAILDNPDQIAAVEIGDGEAETGPLAASWFSDKFINPIKDGAVLPILQINGFKISNPTILARMSDEELTKYFEGMGWKPYFVSAYNGEGFDGYKDTMEIHEEMAKTMDAAIEDILAIQKHARETGDDSMPQWPMVILRAPKGWTGPKKDLDGNPIENSFRAHQIPIPVAQDDMEHKDMLINWLKSYKPEELFDENGAPVAKVTANTPEGNKRMAMNPITNGGLDPKPLVMPDYRKYAVDVQGHGV…	359460000	341660000	290540000	260190000	286200000	271230000	361030000	258180000	336450000	3.30553e+08	272540000	3.18553e+08	28.3003	28.0219	28.247	1	0.990162	0.998115	LBLM1_00800	putative phosphoketolase	Fructose-6-phosphate phosphoketolase (EC 4.1.2.22)	Carbohydrates::Carbohydrates	Fermentation::Central carbohydrate metabolism	GO:0016832, GO:0005975,	COG3957	3	G	COG3957	Phosphoketolase	cytoplasm	Intracellular	Cytoplasmic		N		K01621	xfp, xpk; xylulose-5-phosphate/fructose-6-phosphate phosphoketolase [EC:4.1.2.9 4.1.2.22]	693	-
52	-	-	1	8	33.411	310	1.3284e-264	-	-	MAKVVVALGGNALGKTPEEQLELVKNTAWSLISLVSSGNQVVISHGNGPQVGAINLGMNYAAENGKAPAFPFPECGAMSQGYIGYHLQQSLQNELHRRWMNKNVVTMVTQVAVDPKDQAFENPTKPVGDFYTKEQAEAIEKEKGYTFVEDAGRGYRQVVPSPLPKRILEIDSINKLIEAGDLVIAGGGGGVPVIFTDDGLQGVPAVIDKDRTSALLADNIDADKLIILTAVDYVYVHYNQPDQKTLKKLTISEAKKYIDEKEFAAGSMLPKIEACMSFVKDHPDREAIITSLSGLKDALAGKLGTVIVDG	9326300	11218000	0	16279000	18181000	15829000	7431400	3624900	8055700	6848100	16763000	6.37067e+06	22.7073	23.9988	22.603	1	1.05688	0.995409	LBLM1_21430	carbamate kinase	Carbamate kinase (EC 2.7.2.2)	Amino Acids and Derivatives::Amino Acids and Derivatives::Virulence, Disease and Defense::Amino Acids and Derivatives	Arginine; urea cycle, polyamines::Arginine; urea cycle, polyamines::Detection::Arginine; urea cycle, polyamines	GO:0008804, GO:0006525, GO:0008652	COG0549	3	E	ArcC	Carbamate kinase	cytoplasm	Intracellular	Cytoplasmic		N		K00926	arcC; carbamate kinase [EC:2.7.2.2]	315	-
121	-	-	1	17	36.176	337	0	36;37	42;176	MTVKIGINGFGRIGRLAFRRIHELGSKDIEVVAINDLTTPSMLAYLLKYDSTHGKFPGEVSSTDKGIVVDGKEYPVYAERDARDIPWVKNDGVDFVLECTGFYTSAEKSQAHLDAGAKRVLISAPAGNIPTVVPGVNLDTLKADDKIVSAGSCTTSCLAPMAYFLNKEFGVKVGTMTTIHAFTSTQAILDGPRGKKMRNNRTASTNTIPHSSGAAKAIGLVIPELNGKLSGHAQRVGVVDGSLTELVSILDKKVTVDDVNNAMKKATEGNEAFGYTEDPIVSSDIIGSTFGSVFDPSQTEIMEGEDGAQLVKTVAWYDNEYGFTCNMIRTLLHFATL	472930000	217540000	232170000	242740000	214410000	226910000	302130000	157110000	236850000	3.07547e+08	228020000	232030000	28.1962	27.7646	27.7897	1	0.984691	0.985583	LBLM1_18400	glyceraldehyde-3-phosphate dehydrogenase, type I	NAD-dependent glyceraldehyde-3-phosphate dehydrogenase (EC 1.2.1.12)	Carbohydrates::Stress Response::Carbohydrates::Cofactors, Vitamins, Prosthetic Groups, Pigments::Carbohydrates::Carbohydrates	CO2 fixation::Oxidative stress::null::Pyridoxine::Central carbohydrate metabolism::Central carbohydrate metabolism	GO:0055114, GO:0016620, GO:0050661, GO:0006006, GO:0051287	COG0057	3	G	GapA	Glyceraldehyde-3-phosphate dehydrogenase/erythrose-4-phosphate dehydrogenase	cytoplasm	Intracellular	Cytoplasmic		N		K00134	GAPDH, gapA; glyceraldehyde 3-phosphate dehydrogenase [EC:1.2.1.12]	306	-
119	-	-	1	22	48.004	440	0	34;35	82;356	MSLITDIYAREVLDSRGNPTVEAEVYTEAGGVGRGIVPSGASTGEHEAVELRDGDKNRFGGKGVLKAVANVNNVIAKEIVGMEVTDQVAIDKAMIKLDGTPNKGKLGANAILAVSLAAARAAADELQVPLYNYLGGFNAHLLPTPMMNVINGGAHSDNKVDFQEFMIMPVGAPTVREAIRWGAETFHALKKELEAAGKVTSVGDEGGFAPDFANNEEPFQYLIKAIEDAGYKPGKDIAIACDVAASELWNDEDKKYKLRWSTGEEYTTEEWIEYLTGIIEKYPIVSVEDPINENNWDDWVTITNKLGKKVQLVGDDFFVTNTDYLRKGIKMGAANSILIKLNQIGTLTETVEAIEMAKEAGYTAIVSHRSGETEDTTIADLVVATNAGQIKTGSMSRTD…	393690000	97731000	106370000	178550000	149880000	165920000	160950000	101790000	177430000	1.99264e+08	1.64783e+08	1.46723e+08	27.5701	27.296	27.1285	1	0.990058	0.983983	LBLM1_18370	phosphopyruvate hydratase	Enolase (EC 4.2.1.11)	Carbohydrates::Carbohydrates::Carbohydrates::Carbohydrates::Carbohydrates	One-carbon Metabolism::null::Central carbohydrate metabolism::Central carbohydrate metabolism::Central carbohydrate metabolism	GO:0004634, GO:0000015, GO:0000287, GO:0006096	COG0148	3	G	Eno	Enolase	cytoplasm	Intracellular	Cytoplasmic		N		K01689	ENO, eno; enolase [EC:4.2.1.11]	513	-
307	-	-	1	33	85.497	750	0	-	-	MKRTFDVAPWNIVTTKWAPEDKRLQESMTSLANENLGMRGFFEEGYSGDKMEGVYYGGVWFPDKTRVGWWKIGYPKYFGKMINGTNFLQLTIKVNGEQLDLAKQEPTDFKLDLDLKKGIFAREFTAEVGGAKLHFTFERFVSVAQKELVGQRLHVKNLGDAEAKLEVASVINGDVYNEDSNYDEQFWDVLEQKAAGEHALLVSKTKPNPFGTPQFTVGVKTTTKTTLEHVGDGTTAKTAENDFAGTLAAGAEVELEKRSVVATSRDFDTQEALVARLDELAGQLDGQSFDDLLAPHVAGWAERWNKADVEINGDDEAQQGIRFNLFQLFSTYYGNDSRLNISPKGFTGEKYGGATYWDTEAYCLPVYLGVSDPKISRNLLMYRYDQLDGAYVNAQEQGL…	195660000	199610000	184410000	346660000	262860000	283150000	137120000	131850000	145790000	1.93227e+08	2.97557e+08	1.38253e+08	27.5257	28.1486	27.0427	1	1.02263	0.982454	LBLM1_08520	glycosyl hydrolase family 65 protein	Trehalose phosphorylase (EC 2.4.1.64)	Carbohydrates::Carbohydrates	Di- and oligosaccharides::Di- and oligosaccharides	GO:0030246, GO:0003824, GO:0005975	COG1554	3	G	ATH1	Trehalose and maltose hydrolases (possible phosphorylases)	cytoplasm	Intracellular	Cytoplasmic		N		K00691	mapA; maltose phosphorylase [EC:2.4.1.8]	605	-
237	-	-	2	16	33.86	319	0	56	24	MSYRQQKVVLIGDGAVGSAYAFAMVQQGLAEEFAIINHTKSKGEGDTLDLEDATVFTSPKKVESADYSICRDADLVVICAGAAQKPGETRLQLINKNLKIMADVTQNVVKSGFNGIFLVAANPVDILTYAVQKISGFPTSRVISSGTLLDTARLRVALAKEFNVSPADVSANVLGEHGDSEFAAYSSASIGGKNLLKIAEEQNISIERLLEIENETRHKAYEIINRKGATYYGVATALMRITKAILRNENAVLPVGAYVNGEYGVHDLYLGTPAVINAHGVEQVIDVQLNEREQKAMAHSAAVLREAVDRGMNETGLNKEIVSLVADA	128660000	95933000	103420000	184160000	141190000	228880000	67213000	82215000	83530000	1.09338e+08	1.84743e+08	7.76527e+07	26.7042	27.4609	26.2105	1	1.02834	0.981513	LBLM1_10330	L-lactate dehydrogenase	L-lactate dehydrogenase (EC 1.1.1.27)	Carbohydrates::Carbohydrates	Fermentation::Fermentation	GO:0004459, GO:0006096, GO:0055114, GO:0005737, GO:0016491, GO:0016616, GO:0044262	COG0039	3	C	Mdh	Malate/lactate dehydrogenases	cytoplasm	Intracellular	Cytoplasmic		N		K00016	LDH, ldh; L-lactate dehydrogenase [EC:1.1.1.27]	213	-
198	-	-	1	9	50.756	447	0	-	-	MAKHVFTKEEVHELVEKENVHFLRVMFSDLFGTTKSVDLPVSQLDKLMNNKMMFDGSSIDGFVRINESDMYLYPDMSTWLVFPWGEEHGKVARVICSVHMTDGTPFAGDPRNNLIRVLDDMKKAGFTSFNIGPEPEFFLFKTDEKGNPTTEVNDNENYFDMEPADAGENCRRDIVLALEKMGFDVEAAHHEVAPGQHEVDFKYANALEAADNIQTFKFVVKSVAKKHGLHATFMPKPLSGINGSGMHTNMSLFDKDGNNAFYDEKGELQLSDTAYHFLAGILKHARALTAICNPTVNSYKRLVPGYEAPVYVAWSASNRSPLIRIPDDRKMGTRVEMRSVDCTANPYLAIAAILEAGLDGLRNNLTPMKEVTENIYMMTPEEREAKGIEDLPSNLHNAL…	12980000	23290000	15619000	9900500	13468000	17504000	12302000	10677000	9950900	1.72963e+07	1.36242e+07	1.09766e+07	24.044	23.6997	23.3879	1	0.98568	0.972715	LBLM1_06520	glutamate--ammonia ligase	Glutamine synthetase type I (EC 6.3.1.2)	Nitrogen Metabolism::Amino Acids and Derivatives::Amino Acids and Derivatives::Cell Wall and Capsule	null::Glutamine, glutamate, aspartate, asparagine; ammonia assimilation::Glutamine, glutamate, aspartate, asparagine; ammonia assimilation::null	GO:0004356, GO:0009399, GO:0005737, GO:0006807, GO:0006542	COG0174	3	E	GlnA	Glutamine synthetase	cytoplasm	Intracellular	Cytoplasmic		N		K01915	glnA, GLUL; glutamine synthetase [EC:6.3.1.2]	519	-
51	-	-	1	6	37.463	333	1.8659e-203	-	-	MSFNLRNRSFLTLADFNTREMEYMLNLAEDLKKAKYTGNEGKRLEGKNIALIFEKSSTRTRCSFEVGAKDEGAHVTYLGPSGSHIGHKESVKDTARVLGGMFDGIEYRGFSQRNVEILAKYSGVPVWNGLTDEDHPTQVLADFLTAKEVLKKNYQDIKFAFVGDGQDNVSNALMLGAAVMGMEYHVVTPKELEPTKETLDKANEIAKETGAKIVVTNDIKEGVKGMDVIYADVWVSMGESDDMWEKRIKLLKPYQVTMDVMKATENPNVIFEHCLPAFHNLDTEVGREIEKKFGLKEMEVTDEVFESKHSVVFREAENRMHTIKAVMVATLGE	0	27625000	25162000	12422000	12847000	12443000	12342000	10194000	10633000	1.75957e+07	1.25707e+07	1.10563e+07	24.0687	23.5836	23.3984	1	0.979843	0.972149	LBLM1_21440	ornithine carbamoyltransferase	Ornithine carbamoyltransferase (EC 2.1.3.3)	Amino Acids and Derivatives::Amino Acids and Derivatives::Amino Acids and Derivatives	Arginine; urea cycle, polyamines::Arginine; urea cycle, polyamines::Arginine; urea cycle, polyamines	GO:0016743, GO:0006520, GO:0016597	COG0078	3	E	ArgF	Ornithine carbamoyltransferase	cytoplasm	Intracellular	Cytoplasmic		N		K00611	OTC, argF, argI; ornithine carbamoyltransferase [EC:2.1.3.3]	308	-
280	-	-	1	6	59.693	535	1.729e-175	-	-	MTKYIFVTGGVVSSLGKGIIAASLGRLLKNRGLKVAIQKFDPYLNVDPGTMSPYQHGEVFVTDDGTETDLDLGHYERFIDNNLNKYSNVTTGKIYSEVLHKERRGDYLGRTVQVIPHITDAIKDKIKRAGESTDAEIVITEIGGTVGDIESQPFMEAIREMKKDAGAENVLYIHATLIPYLHAAGEMKTKPTQHSVRELRGLGIQPNILVVRTEAPVTDSMRKKIAMFCDVDENAVIESRDVKVLYEIPLKLQKQGMDQLVVDHFGLDVPEADMRDWTNMIHHIENGLTNTVTIAMVGKYTDLQDAYISVNEALRHAGYPVNAKVKIDHFNSEDINDENVAEKLGKYDGILVPGGFGSRGVEGMIAAIKYARENDVPYLGICLGMQTACIEFARDVLGY…	0	0	14926000	9038600	9077000	11119000	0	0	0	4.97533e+06	9.74487e+06	0	22.2464	23.2162	0	1	1.0436	0	LBLM1_20020	CTP synthase	-	-	-	GO:0006221, GO:0003883,	COG0504	3	F	PyrG	CTP synthase (UTP-ammonia lyase)	cytoplasm	Intracellular	Cytoplasmic		N		K01937	pyrG, CTPS; CTP synthase [EC:6.3.4.2]	457	-
294	-	-	1	6	57.078	510	2.6402e-78	-	-	MISNIVREFDRVAKENATRVVYDEMGQTHTYQDLLVDSNAFAAWLDQEKIVPKDGPIMFYGDHQFEMVAGFVGGLKAGHAYIPVEVGSALPRMQSIIDAANPRLVVAIDDFPVEKLNYDGAVINKYELEQIFAQKTSYEVTHEVTGDHPFYVLFTSGTTGSPKGVEISHDNICSFANWMLGDSFDIPAHQIYLGQVPFSFDVSHMYWLTGLLSGSTVQTLPLAVVQNLGQLFTTLPKLDITVFVGTPSFGDMALLSPQFNHEQMPNLKYFVFCGEELTTSTVKRLFKRFPDARVFNTYGPTEAAVAVTSMEITPAMASSHERLPIGYDKPGVTTTIWKDGQPVDEPNVHGEIIISGDSVAKGYMNNPEKTVKNFFKYNGVQSYRTGDEGFIDQDGIRHI…	0	9528100	9708900	7399300	6436000	6953700	0	0	0	6.41233e+06	6.92967e+06	0	22.6124	22.7244	0	1	1.00495	0	LBLM1_21250	D-alanine-poly(phosphoribitol) ligase, subunit 1	D-alanine--poly(phosphoribitol) ligase subunit 1 (EC 6.1.1.13)	Cell Wall and Capsule::Cell Wall and Capsule::Virulence, Disease and Defense::Virulence, Disease and Defense	Gram-Positive cell wall components::Gram-Positive cell wall components::null::Resistance to antibiotics and toxic compounds	GO:0008152, GO:0003824, GO:0047473, GO:0019350, GO:0016208	COG1020	3	Q	EntF	Non-ribosomal peptide synthetase modules and related proteins	cytoplasm	Intracellular	Cytoplasmic		N		K03367	dltA; D-alanine--poly(phosphoribitol) ligase subunit 1 [EC:6.1.1.13]	341	-
34	-	-	1	8	22.162	200	0	-	-	MTNQFNQLQEKRRSIYALGKNVKEDKQTLVDLIEKTIELSPSAFNSQTVRAVIAFGQDSDRIWDIVLAELRKVVKDDEAFAKTQAKVNSFKAYGTILYFTETATVKQLEADFPAYAANFAGWAEQAIGGAQQAVWEALAVQGLGASLQHYNPLIDEAIAKAFDIPETWQLRAEMPFGSVEAPAGEKDVLPAEKRFKVFGA	0	0	13225000	10927000	6550500	7455900	14579000	42693000	17276000	4.40833e+06	8.31113e+06	2.48493e+07	22.0718	22.9866	24.5667	1	1.04145	1.11304	LBLM1_00550	nitroreductase	-	-	-	GO:0016491	COG3560	4	R	FMR2	Predicted oxidoreductase related to nitroreductase	cytoplasm	Intracellular	Cytoplasmic		N		K07078	K07078; uncharacterized protein	134	-
163	-	-	1	7	26.864	247	1.6385e-210	-	-	MSGHSKWHNIQGRKNAQDAKRGKIFQKISRDLYQAAKTGDPDPANNPQLRLVIDKAHAANMPKKNIQRAIEKATGAGGAKFEEVTYEGYGPGGVAVMVFALTDNKNRTAAAVRSAFTHSGGSLGASGSVSYMFDRKGLIEILRDGLDKSEDDMLMDALDAGAEDMKATDDKFQIFTAPSDMTSVRDALQEQGYELDTAEVTMIPQNTTVVPSDKVSQYKHLIDELTDNDDVADIYEAGVIEDDDDAE	0	3321100	0	7132200	6430900	8881400	5198200	10437000	2908200	1.10703e+06	7481500	6.18113e+06	20.0783	22.8349	22.5594	1	1.13729	1.12358	LBLM1_16550	protein of hypothetical function DUF28	FIG000859: hypothetical protein YebC	DNA Metabolism::Miscellaneous	DNA recombination::Plant-Prokaryote DOE project	-	COG0217	4	S	COG0217	Uncharacterized conserved protein	cytoplasm	Intracellular	Cytoplasmic		N		-	-	211	-
306	-	-	1	7	23.735	220	0	-	-	MKFEDLKGFAFDLDGVIADTARFHTQAWHQLADKVGTTWTPELQESLKGVGRMDSLELILKAGGHENDYTQAEKEALAAEKNDNYLRLVETLTPADVLPGMQAFLDDIRAKGYQMVLASASKNAPKVLKYLKLSDYFDGIVNPASVKHGKPAPDIYIAAAEMMNLPVANVAGLEDAQAGVQAINDAGELSIGIGAGLDDADIRFDATKDVTLEAIKAQLD	55372000	57886000	59890000	61701000	70671000	75515000	89658000	100280000	110260000	57716000	6.92957e+07	100066000	25.7825	26.0463	26.5764	1	1.01023	1.03079	LBLM1_08530	beta-phosphoglucomutase	Beta-phosphoglucomutase (EC 5.4.2.6)	Carbohydrates::Carbohydrates	Di- and oligosaccharides::Di- and oligosaccharides	GO:0000287, GO:0008801, GO:0005975, GO:0016787	COG0637	4	R	COG0637	Predicted phosphatase/phosphohexomutase	cytoplasm	Intracellular	Cytoplasmic		N		K01838	pgmB; beta-phosphoglucomutase [EC:5.4.2.6]	163	-
53	-	-	1	12	35.889	340	0	-	-	MKAAVIRENCDGFVDVKDVTLRDLKPGEALVDMEYCGLCHTDLHVAAGDFGKKPGTIIGHEGVGRVSKVAPGVTSLKVGDRVSIAWFFKGCGHCEYCLTGRETLCRNVLNAGYTADGAMAQQCIVPADYAVKVPEGLDPVEATSLTCAGVTMYKALKVSGIKPGQWVSIVGAGGLGNLGIQFAHNVFGAHVVAVDGNPDKLEAAKKEGAEVLINRHDGNVDEQIQEKVGGVHAAVVTAVTPAAFDQAVGSLRPDGKLVAVALPKGDMQLNIAKTVLDGIVVAGSLVGTRQDLAECFQFGAEGKVHPIVKTRKLEEINDMIQELKDNKVVGRNVVDFVHNK	34686000	42355000	50643000	46702000	37559000	35975000	7398400	14550000	12108000	4.25613e+07	4.00787e+07	1.13521e+07	25.343	25.2563	23.4365	1	0.996579	0.924769	LBLM1_02930	alcohol dehydrogenase GroES domain protein	Alcohol dehydrogenase (EC 1.1.1.1)	Cofactors, Vitamins, Prosthetic Groups, Pigments::Fatty Acids, Lipids, and Isoprenoids::Carbohydrates	Folate and pterines::Phospholipids::Fermentation	GO:0008270, GO:0055114, GO:0016491, GO:0016747	COG1064	4	R	AdhP	Zn-dependent alcohol dehydrogenases	cytoplasm	Intracellular	Cytoplasmic		N		K13953	adhP; alcohol dehydrogenase, propanol-preferring [EC:1.1.1.1]	299	-
170	-	-	1	3	10.161	87	1.6777e-35	-	-	MASDKTMFFDFGKEKPKDVKETLNTVYQALEEKGYNPINQIVGYLLSGDPAYIPRLNDARNLIREHERDEIIEELVRFYLQHNGDAK	0	0	5893900	3653300	3436700	0	0	0	0	1.96463e+06	2.36333e+06	0	20.9058	21.1724	0	1	1.01275	0	LBLM1_16730	hypothetical protein	-	-	-	-	COG4472	4	S	COG4472	Uncharacterized protein conserved in bacteria	cytoplasm	Intracellular	Cytoplasmic		N		-	-	68	-
205	-	-	1	1	13.547	122	1.3793e-07	-	-	MSKKIYFFEPANKNAFSYFDIIEDDAQVPANATTVAPFDNEGKPLLNPTWNGSAWTGVDEETWRKSLPEVPHEDVKEEPNSDDKTISMLTAQLLQTQMTVKQQGTQIASLTSALLANAKTNN	0	12008000	8823100	0	0	5016100	0	0	0	6943700	1.67203e+06	0	22.7273	20.6732	0	1	0.90962	0	LBLM1_06190	hypothetical protein	-	-	-	-	-	4	-	LBLM1_06190	-	periplasm	Intracellular	Cytoplasmic		N		-	-	11	K01719
159	-	-	1	2	28.784	264	0	-	-	MTEEKRVAVVTGGDRGIGRGITNQLLKDGYYVVIANRNEEAGKKAVEELNAQGYEGKVVSVSGDASKKESHERFVKTAVDNFGRLDTYVNNAGIAQIKLLKDETEADMDEIFHVNVYSVLFGMQAAAAQFRKQDDGDKIRKIINASSIAGHIAFDMLGAYSASKFAIRGLTQAAAKELGREHITVNAYCPGIVGTDMWDYIDEKMVEAWGGNKGDYLKKYSGSITLGRVETPADVANYVSWLASTKSDYMTGQAVQIDGGIQFI	0	3041400	0	7192000	6381900	8855600	0	0	14943000	1013800	7476500	4981000	19.9513	22.8339	22.248	1	1.14448	1.11511	LBLM1_01520	acetoin dehydrogenase	2,3-butanediol dehydrogenase, S-alcohol forming, (S)-acetoin-specific (EC 1.1.1.76)	Carbohydrates	Fermentation	GO:0045150, GO:0055114, GO:0019152, GO:0008152, GO:0016491	COG1028	3,4	IQR	FabG	Dehydrogenases with different specificities (related to short-chain alcohol dehydrogenases)	cytoplasm	Intracellular	Cytoplasmic		N		K03366	butA, budC; meso-butanediol dehydrogenase / (S,S)-butanediol dehydrogenase / diacetyl reductase [EC:1.1.1.- 1.1.1.76 1.1.1.304]	164	-
200	-	-	1	5	34.529	324	5.7115e-224	-	-	MNKKLIGVDLGGTTIKFAILTDQGEIQQKWSLRTNILDEGSHIVPDIIESINHHIDLYKMDRSQFIGIGMGTPGTVNREEGTVIGAYNLNWKTLQPVKEQIEKGTGLKFALDNDANCAGLGERWKGAGHEGDDVVFITLGTGVGGGIIANGKLVHGVNGAGGEVGHIIVEPNGYECTCGNHGCLEQYASATGIVHLAQDAAEEYEGNSRLKAMIDNGDEITAKIVFDLAKENDFLANEVVKKVTYYLGLACANISNTLNPETVVIGGGVSAAGEFLLKRVQQNFQKFAFPTVRTSTQLKLAQLGNDAGVIGAASLALDFIADEK	22535000	29140000	28505000	59469000	52591000	56388000	99030000	47024000	78321000	2.67267e+07	5.61493e+07	7.47917e+07	24.6718	25.7428	26.1564	1	1.04341	1.06017	LBLM1_06480	glucokinase	Glucokinase (EC 2.7.1.2)	Carbohydrates::Carbohydrates::Carbohydrates::Carbohydrates	Central carbohydrate metabolism::null::Central carbohydrate metabolism::Central carbohydrate metabolism	GO:0005737, GO:0051156, GO:0006096, GO:0004340	COG1940	2,3	KG	NagC	Transcriptional regulator/sugar kinase	cytoplasm	Intracellular	Cytoplasmic		N		K00845	glk; glucokinase [EC:2.7.1.2]	251	-
230	-	-	1	8	26.81	256	0	53;54;55	189;190;191	MAKVALVTGAGQGIGKAIAERLAKDGFSVVVVARHMDALQKVVEGIKANGGEAFAVTADVAKRDEVFAAVDQAVEHYGDFNVMVNNAGVAPTTPIDTVTPEDLQKVYSINVGGTIWGVQAAHAAFKKLGHPGKIINATSQAGVVGNPNLTVYSSSKFAIRGITQVTARELAEEGTTVNAYAPGIVKTPMMMDIAHQVGKNAGKSDEWGMQTFAKDIALKRLSEPEDVANAVAFLAGPDSDYITGQTLEVDGGMQFH	20312000	24373000	27721000	29147000	31683000	35868000	40534000	15073000	23560000	2.41353e+07	3.22327e+07	26389000	24.5246	24.942	24.6534	1	1.01702	1.00525	LBLM1_03910	acetoin dehydrogenase	2,3-butanediol dehydrogenase, S-alcohol forming, (R)-acetoin-specific (EC 1.1.1.4)	Carbohydrates	Fermentation	GO:0008152, GO:0016491, GO:0045150, GO:0055114, GO:0019152	COG1028	3,4	IQR	FabG	Dehydrogenases with different specificities (related to short-chain alcohol dehydrogenases)	cytoplasm	Intracellular	Cytoplasmic		N		K03366	butA, budC; meso-butanediol dehydrogenase / (S,S)-butanediol dehydrogenase / diacetyl reductase [EC:1.1.1.- 1.1.1.76 1.1.1.304]	202	-
321	-	-	1	8	37.791	335	0	-	-	MKILAYGIREDEKPFVKEWEQENPEVDVEITDQLLDDETVAMAKGFDGVVVYQQKPYTDTVFEKLDSYGIHNVSLRNVGVDNMNPATVKKYGFKVTNVPVYSPAAIAEFSVTQLMNLLRRTKEYFHKFERGDFRWAPQISQELNQQTVGVIGTGHIGRVAIDIYKGFGAKVIAYDVYHNPELEKEGLYVDTLDELYAKATVVTLHIPLFPSTEHMLNKAAFDKMRDGVFIVNASRGPLIDEQALIDALDSGKVAGAALDVLEDETKVFNHNMVGKNMTYPEFWNLNSRENVLISPHTAFYTNIAVQNMVKFSLSANKDLIETGTSDKLVKFD	29457000	13036000	13719000	28251000	22880000	22434000	10868000	16578000	20779000	1.87373e+07	2.45217e+07	16075000	24.1594	24.5476	23.9383	1	1.01607	0.990848	LBLM1_14930	D-lactate dehydrogenase	D-lactate dehydrogenase (EC 1.1.1.28)	Carbohydrates::Carbohydrates	Fermentation::Fermentation	GO:0008152, GO:0055114, GO:0051287, GO:0016616, GO:0048037	COG1052	3,4	CHR	LdhA	Lactate dehydrogenase and related dehydrogenases	cytoplasm	Intracellular	Cytoplasmic		N		K03778	ldhA; D-lactate dehydrogenase [EC:1.1.1.28]	225	-
40	-	-	1	17	35.83	336	0	16	152	MKALVLQGIKDLAVQEYDVPEIKPDEVLIHTAYAGICGTDKALYAGLPGSASAVPPIVLGHENSGVVAKVGDAVTNVKVGDRVTVDPNIYCGQCKYCRTSRPELCEHLDAVGVTRDGGFEEYFTAPAKVVYQVPDNVSLKAAAVVEPISCAMHGVDLLTTHPYQKALVLGDGFEGQLFAQILKARGIHEVTLAGRSDEKLANNREHFGVKTINTTKEEIPADAFDIVVEAVGLPQTQEQCLAAAAKGAQVLMFGVGNPDAKFSVNTYDVFKKQLTIQGAFINPYTFEDSIALLASGKVDPLPLFSHELAFNEVEDFVSGKLGKVSKAVVKVGGEEA	125010000	196870000	183510000	206230000	182820000	229780000	138240000	112320000	139090000	1.68463e+08	2.06277e+08	1.29883e+08	27.3279	27.62	26.9526	1	1.01069	0.98627	LBLM1_00200	L-threonine 3-dehydrogenase	Threonine dehydrogenase and related Zn-dependent dehydrogenases	Amino Acids and Derivatives	Lysine, threonine, methionine, and cysteine	GO:0055114, GO:0016491, GO:0008270	COG1063	3,4	ER	Tdh	Threonine dehydrogenase and related Zn-dependent dehydrogenases	cytoplasm	Intracellular	Cytoplasmic		N		-	-	218	K08322
176	-	-	1	4	19.51	176	2.4003e-203	-	-	MEVTVNGEKMQLVGNPPEVGTEIPHFKLFDAQNQRVKTRELLGKPTLFSVVPDINTSVCSLQSRKFNKAMAEYPDVRLITVSTNPINEQKGWCAANDIPNAELLSDYEQSFGYAMKLLIPDEGVLARSIFLIDADGQIVYRQIVPEMTHEPDYLAALNAVEKLGTAAE	0	0	0	0	2707700	2461700	2740600	7279500	1382800	0	1.72313e+06	3.80097e+06	0	20.7166	21.8579	0	1	1.05509	LBLM1_16990	redoxin domain-containing protein	Thiol peroxidase, Tpx-type (EC 1.11.1.15)	Sulfur Metabolism	null	GO:0016491	COG2077	1	O	Tpx	Peroxiredoxin	periplasm	Intracellular	Cytoplasmic		N		K11065	tpx; thioredoxin-dependent peroxiredoxin [EC:1.11.1.24]	119	-
45	-	-	1	10	70.745	640	0	-	-	MQISQGKPFDAGSFDVIIVGAGHAGSEAALAAARMGNKTLLLTISLEMVAFMPCNPSVGGPAKGIVVREIDALGGEMGRNIDKTYVQMRMLNTGKGPAVRALRAQADKHAYHRAMKQTMEETPNLTLRQATVDQLVVEDGVCKGVITNTGARYFAKAVVLATGTAARGKIIIGELMYESGPNNTQSATKLSENLEELGFDLQRFKTGTPPRINGNTIDYSVTEEQPGDEKPHHFSFDTPDSQYIAVSDQISCWLTYTNPATHQIIRDNLDRAPMFTGVIEGVGPRYCPSIEDKIVRFADKDRHQVFLEPEGRDTDEWYVDGMSTSMPEEIQEKMLHSVKGLEKAKLMRPGYAIEYDVVAPYQLHPTLETKLVKNLFTAGQTNGTSGYEEAAGQGLIAGI…	0	0	0	18101000	18525000	13997000	16279000	7500200	17730000	0	1.68743e+07	13836400	0	24.0083	23.722	0	1	0.988072	LBLM1_00070	glucose-inhibited division protein A	tRNA uridine 5-carboxymethylaminomethyl modification enzyme GidA	RNA Metabolism::RNA Metabolism::RNA Metabolism::RNA Metabolism	RNA processing and modification::RNA processing and modification::RNA processing and modification::RNA processing and modification	GO:0055114, GO:0002098, GO:0008033, GO:0050660	COG0445	1	D	GidA	NAD/FAD-utilizing enzyme apparently involved in cell division	cytoplasm	Intracellular	Cytoplasmic		N		K03495	gidA, mnmG, MTO1; tRNA uridine 5-carboxymethylaminomethyl modification enzyme	525	-
239	-	-	1	3	48.842	444	5.1302e-83	-	-	MRQVTKYQGKKALVLGFGISGINAAHLLVKLGAQVVANDQKTPEDPAVVADLKADGIEVITGENPLWLADEDFDVVVKNPGIPYDVPLVQKFMAQKTPIITEAELASEIFAGHLIAVTGSNGKTTTTTLIEKMVAKSNLHQTAYAGNIGVSFSKTAEKMGADDTIVAELSSFQLLGAPTIHPHIAVITNIFANHLDYHKNRENYINAKLNITRNQTKDDYLIINWDRDEWQAVARRSNATIIPFSRLNKSHEGAYEQDGMIYWRDEAIMAAKDIRLIGPQNVENALAAIAAAKLSGVSNEDIVAVLTTFSGVRHRLQYVMDYQGRRFYNDSKSTDIEATEVALQGFEQPVILLAGGLDRGYTFERLVPYFKKHVKAIIVFGECKQQMKDAAEQAGIAKI…	0	0	0	3843900	4165600	3494100	5440800	3645100	0	0	3.83453e+06	3.02863e+06	0	21.8706	21.5302	0	1	0.984436	LBLM1_16160	UDP-N-acetylmuramoyl-L-alanine--D-glutamate ligase	UDP-N-acetylmuramoylalanine--D-glutamate ligase (EC 6.3.2.9)	Miscellaneous::Cell Wall and Capsule	Plant-Prokaryote DOE project::null	GO:0005524, GO:0051301, GO:0008764, GO:0008360, GO:0005737, GO:0016874, GO:0009058	COG0771	1	M	MurD	UDP-N-acetylmuramoylalanine-D-glutamate ligase	cytoplasm	N-terminally anchored (No CS)	Membrane	Sec-(SPI)	N		K01925	murD; UDP-N-acetylmuramoylalanine--D-glutamate ligase [EC:6.3.2.9]	342	-
141	-	-	1	4	35.518	317	1.6293e-63	-	-	MAILVAGGAGYIGSHMVKDLIEHGYDVVVADNLSTGHKKAINPKAKFYYGDIRDRAFLDRIFVNEEIEAVVHFAAFSIVPESMSEPLKYFDNNTSGMVTLLEAMRDFGVKYIVFSSTAATYGTPEHMPIKETDPQKPINPYGLSKLMMEQMMAWADKAYGIKFVALRYFNVAGAAPDGTIGEDHGPETHLVPIIMQVAQGKRKELSIFGDDYDTPDGTNVRDYVHVMDLADAHILALQYLKKNNQSNQFNLGSSTGFSNKQMLEAAREVTGKEIPAKMAPRRPGDPDSLVAASEKAREVLGWKPKFDDVHDIIATAWKWHSTHPKGYDDRNN	0	0	0	7881700	7788600	10406000	5460400	2986000	6855700	0	8692100	5100700	0	23.0513	22.2823	0	1	0.966639	LBLM1_19050	UDP-glucose 4-epimerase	UDP-glucose 4-epimerase (EC 5.1.3.2)	Carbohydrates::Protein Metabolism::Carbohydrates::Cell Wall and Capsule::Cell Wall and Capsule::Carbohydrates	Di- and oligosaccharides::Protein processing and modification::null::Capsular and extracellular polysacchrides::Cell wall of Mycobacteria::null	GO:0003978, GO:0006012, GO:0044237, GO:0050662, GO:0003824	COG1087	1	M	GalE	UDP-glucose 4-epimerase	cytoplasm	Intracellular	Cytoplasmic		N		K01784	galE, GALE; UDP-glucose 4-epimerase [EC:5.1.3.2]	292	-
174	-	-	1	2	35.006	335	2.6848e-135	-	-	MLGIGAKNIGIDLGTANTIVYIEGKGIVLREPSVVARNKKSGEVIAVGEEARDMIGRTPASIVAIRPMKDGVIADYDTTVAMMKHYMEKALGKNGGKPYVMVCVPSGVTEVEKRAVIDATRVAGARDAYVIEEPFAAAIGAGLPVMDPTGSMVVDIGGGTTDVATISLGGIVSSRSIRMAGDKMNDAIAQFVRQNKNLLIGERTAEKLKWDIGSASVEAAKEMGTTEVRGRDLVTGLPQTKEVSAVDVSNALQDVVEAIIEAIKGTLEETSPEIAADVIDHGIVLTGGGALLKHLPEVIADATKVPVFIANDPLDCVAIGTGESLKSIDVMKKSK	0	0	0	2962200	0	3304600	0	0	0	0	2.08893e+06	0	0	20.9943	0	0	1	0	LBLM1_16950	rod shape-determining protein MreB	Rod shape-determining protein MreB	Cell Division and Cell Cycle::Clustering-based subsystems	null::null	GO:0000902	COG1077	1	D	MreB	Actin-like ATPase involved in cell morphogenesis	cytoplasm	Intracellular	Cytoplasmic		N		K03569	mreB; rod shape-determining protein MreB and related proteins	293	-
304	-	-	1	1	13.924	122	1.2629e-22	-	-	MDGIKFTPQDILQKQFKEKSIGKGYDVSDVDSFLDDVIKDYDTFNKEITRLQDENARLRSKVDELNRQVEVGSSIPRSASSQPVSNATNMDILKRLSNLERRVFGSQLNSGDRDDSHLL	0	0	0	0	0	2083400	0	0	0	0	694467	0	0	19.4055	0	0	1	0	LBLM1_08780	cell division initiation protein DivIVA	Cell division protein GpsB, coordinates the switch between cylindrical and septal cell wall synthesis by re-localization of PBP1	Cell Division and Cell Cycle	null	-	COG3599	1	D	DivIVA	Cell division initiation protein	cytoplasm	Intracellular	Cytoplasmic		N		-	-	78	-
182	-	-	1	4	38.908	345	3.4316e-156	-	-	MTNKKLHVALLFGGNSSEHDVSKRSAHNVFDAMDKNKYDVSLFMFTKDGILLNNEYSQRIFDGEPEDAVVKEAYANMDLDAPLAPIQALSTVKQIDFFIPVIHGNLGEDGTVQGLFRLLKKPYIGSGIAASAMSFDKDLTKKIITQAGIRNTPYILLTPENRDQYDWHAIQEELGDLVFVKPAKQGSSVGIHKVENEAELKAALDDAFKYDFKVLVEQGIDHPREIEISILGNEHPIASKLGGIRVPSDDPFYDYENKFVDASGVVFDLPVILPDDLTQEITDMALKAYKALGMKGLCRIDFLVDQNNVPYLSEPNTLPGFTNISLYPQMWEVSGIKYSDLIDRLIKLGLEEFERQEQIKYDFQSLGEEKVGKKEYH	0	0	0	6334000	7384000	6918000	0	0	0	0	6.87867e+06	0	0	22.7137	0	0	1	0	LBLM1_17150	D-alanine-D-alanine ligase	D-alanine--D-alanine ligase (EC 6.3.2.4)	Cell Wall and Capsule	null	GO:0009252, GO:0005737, GO:0008716, GO:0005618	COG1181	1	M	DdlA	D-alanine-D-alanine ligase and related ATP-grasp enzymes	cytoplasm	Intracellular	Cytoplasmic		N		K01921	ddl; D-alanine-D-alanine ligase [EC:6.3.2.4]	299	-
42	-	-	1	1	57.44	509	0.00058773	-	-	MLTVKQTVAALKERGLFKEIIVDGQWLYDVPEKIADLEFKQLSYDSRAIEPQTLFICKGQRFNPQYLVDAVKKGATACLTQQVYDEELAGQTVWQLVVTDVQKAMATVARSFYGDPEKELTLVGFTGTKGKTTSVYFTRHILAHVFDNQVAQLSSIAECLDGKNFIESHLTTPESLDLYRMMRQAVDNGMKYLVMEVSSQAYKKSRVDGLHFDIGVFLNISRDHISPVEHPSFDDYLWCKSQLVKNADKVIINREIPYFELLAQKTRAFGNQLITYGSDQSDADYRFTLGEHGHFQVASFNDQLPAVAGDFRVMLPGSFNCSNATAALAVAAQLSDKTSEFAAGLLETKVPGRMEILKNEKGYVACVDYAHNYLSMSESFKFLKHEYPDGRLIVVTGSV…	0	0	0	0	0	2050500	0	0	0	0	683500	0	0	19.3826	0	0	1	0	LBLM1_00100	UDP-N-acetylmuramoyl-L-alanyl-D-glutamate--L-lysine ligase	UDP-N-acetylmuramoylalanyl-D-glutamate--2,6-diaminopimelate ligase (EC 6.3.2.13)	Cell Wall and Capsule::Virulence, Disease and Defense	null::Resistance to antibiotics and toxic compounds	GO:0009273, GO:0005737, GO:0008360, GO:0016881, GO:0009252, GO:0005524, GO:0051301, GO:0016874, GO:0009058	COG0769	1	M	MurE	UDP-N-acetylmuramyl tripeptide synthase	cytoplasm	Intracellular	Cytoplasmic		N		K05362	murE; UDP-N-acetylmuramoyl-L-alanyl-D-glutamate-L-lysine ligase [EC:6.3.2.7]	181	-
211	-	-	1	2	48.608	435	9.5474e-73	-	-	MEKSYYFVGIKGTGMAALARVLHDRGYHVEGSDIEKETFTQAPLEQAGIQIHNFDPANIKPGMIIVQGNAFGDDQPEIVRAKELGDKVQSYPDTVEELVAQYTSIGVAGAHGKTSTTALLSHVLSSVAPTTYLIGDGEGVGTPDSRFFVFEADEYRDHFLAYHPDYAIMTNIDFDHPDFFKDIDDVRDSFEAYGKQVKKAVFAWGDDENLRKLQLDVPIYYYGTSEKDDFRAVNIQRTPQGSTFEAWFKDEKLGEFEIHLYGEHSVLNSLAVIAVAYMEQVDLKDIAKGLASFSGVKRRFAESYVGDMMLIDDYAHHPSEIKATIDAARQKYPDKKVLAVFQPHTYSRLQAYLKEFGQSLSAADKTFVTPIFGSIRENAGHVSSQDLEDLIPGSEGIDM…	0	0	0	0	0	470950	0	0	0	0	156983	0	0	17.2603	0	0	1	0	LBLM1_05490	UDP-N-acetylmuramate-alanine ligase	UDP-N-acetylmuramate--alanine ligase (EC 6.3.2.8)	Cell Wall and Capsule	null	GO:0016874, GO:0009058, GO:0005524, GO:0008360, GO:0005737, GO:0051301, GO:0008763	COG0773	1	M	MurC	UDP-N-acetylmuramate-alanine ligase	secreted	Intracellular	Cytoplasmic		N		K01924	murC; UDP-N-acetylmuramate--alanine ligase [EC:6.3.2.8]	323	-
253	-	-	1	2	45.839	416	7.5235e-116	-	-	MFEDTSGMDAVHCSFCGKSQDEVKKIVAGPGVYICNECVDLCQQIIEQELAEDHANETFRVPTPAEIVKELNDYVIGQDDAKKTLAVAVYNHYKRVNAMMTGDNNETDLQKSNIAIIGPTGSGKTYLAQSLAKILNVPFAIADATTLTEAGYVGEDVENIILKLLQAADFDVERAEKGIIYIDEIDKIAKKGENVSITRDVSGEGVQQALLKILEGTIANVPPQGGRKHPQQEFIQVDTSNILFIVGGAFDGIENIVKERLGDKTIGFGTDTGELQDVNEKNILQHVIPEDLLKFGLIPEFIGRLPVLTALQKLDEDDLVRILTEPKNALVKQYQELIRLDGSQLQFTDGALRAMAQLAIKRNTGARGLRSIIEDVMRDVMFDLPSRNDVAKVVIDKRC…	0	0	0	14059000	10045000	0	0	0	0	0	8.03467e+06	0	0	22.9378	0	0	1	0	LBLM1_15680	ATP-dependent protease ATP-binding subunit	ATP-dependent Clp protease ATP-binding subunit ClpX	Protein Metabolism::Protein Metabolism	Protein degradation::Protein degradation	GO:0000166, GO:0017111, GO:0006457, GO:0051082, GO:0005524, GO:0046983, GO:0008270	COG1219	1	O	ClpX	ATP-dependent protease Clp, ATPase subunit	cytoplasm	Intracellular	Cytoplasmic		N		K03544	clpX, CLPX; ATP-dependent Clp protease ATP-binding subunit ClpX	362	-
62	-	-	1	2	21.172	196	1.6417e-14	-	-	MTYPQLNLADAKGPKATIKTNHGDVTIQLFPDQVPKTVENFITLAKQGYYDGVTFHRVIPEFMIQGGDPTGTGAGGQSSFGAPFEDEFSRELFNFNGALSMANAGPNTNGSQFFIVSATQVPGNMIGQMKQLGWPAEVIANYEKNGGTPWLDGHHTVFGQVVSGMDVVDEISRVARDAADKPKEDVVMTTVEITEE	0	0	0	0	0	1589800	0	0	0	0	529933	0	0	19.0155	0	0	1	0	LBLM1_02400	peptidylprolyl isomerase	Peptidyl-prolyl cis-trans isomerase (EC 5.2.1.8)	RNA Metabolism	RNA processing and modification	GO:0003755, GO:0006457	COG0652	1	O	PpiB	Peptidyl-prolyl cis-trans isomerase (rotamase) - cyclophilin family	cytoplasm	Intracellular	Cytoplasmic		N		K03768	PPIB, ppiB; peptidyl-prolyl cis-trans isomerase B (cyclophilin B) [EC:5.2.1.8]	207	-
241	-	-	1	4	26.362	228	1.5593e-161	-	-	MSNQEINREEQKKQTQKLVHRLVMAIDEEPDKFNNYYDLGALLTRLNDFEQAEELFMKALGIFEKKNDAKAVNLLNYGLGNVYYSVGKTNEAIKQYNKIDDAKLKADSYLMLAQSYMKQKNYQQAVAYGLTAHDLRPQDPEINQAIGDSLLALGEFKQAKNYYDLILKRHPGRADTQFNRGLVAMVLGEPYQDYLNQSQQLDPDYYAQSEKRISDIEHFLQKQSGQDK	0	0	0	9055100	10106000	8548800	0	0	0	0	9.23663e+06	0	0	23.1389	0	0	1	0	LBLM1_15990	tetratricopeptide TPR_2 repeat protein	Adenylate cyclase (EC 4.6.1.1)	Regulation and Cell signaling::Miscellaneous	null::Plant-Prokaryote DOE project	GO:0005515	COG5010	1	U	TadD	Flp pilus assembly protein TadD, contains TPR repeats	cytoplasm	Intracellular	Cytoplasmic		N		-	-	155	-
268	-	-	1	3	54.194	483	1.3429e-41	-	-	MAFEGLTDRLQKAMEKLRRKPKVTEADLRETMREIRLALLEADVNFAVVKDFVKTVREKAAGAEVLKGLNPAQQIVKIVNEELTKLMGEEAVPLNKAPHIPTVIMMVGLQGAGKTTTAGKLALRLKNEENARPMFIAADVYRPAAITQLQQVADQIGVPVFEEGTEKDPVDIVRDGMEQAKQNHNDYVIIDTAGRLQIDEQLMDELVNIKNLTQPNEILLVVDAMTGQNAVKTAQGFNDKLDITGVVLTKLDGDTRGGAAMSIRAVTGKPIKFVGEGEKMEDLDVFHPDRMASRILGMGDMMTLIEKAQKNFDEEKAQETMDKMRANEFDYNDFLEQMDQVTKMGPLENILKMMPGMANNPALKNINIDPKQFAHIKAIILSMTPEERENPDLMNPSRR…	0	0	0	6769400	6041500	5544300	0	0	0	0	6118400	0	0	22.5447	0	0	1	0	LBLM1_07520	sec family type I general secretory pathway protein signal recognition particle protein	Signal recognition particle, subunit Ffh SRP54 (TC 3.A.5.1.1)	Cell Division and Cell Cycle::Membrane Transport::Protein Metabolism	null::Protein translocation across cytoplasmic membrane::Protein biosynthesis	GO:0006614, GO:0005525, GO:0048500, GO:0008312, GO:0003924, GO:0000166, GO:0017111	COG0541	1	U	Ffh	Signal recognition particle GTPase	cytoplasm	Intracellular	Cytoplasmic		N		K03106	SRP54, ffh; signal recognition particle subunit SRP54 [EC:3.6.5.4]	376	-
218	-	-	1	1	41.433	347	4.639e-06	-	-	MFIVLVPFFREVIFMQTDKPFKTIDEQIHILTIKRHLSINNVEAAKDILQRYGYYEIINGYKTHFLNDPNDDDKGYKEDASFEHIYDLYKLDRDIRRDLLESLEYFEQTFKQALAYSVAKIISDEQARYTAKSHYNTGKTHHRGRHIYNDRDRLLKKFNKLINSDKQPFEHYRQDHHNIPPWIMIKGMSFGEVIYWYRLSKPEIRFNVIAELLGIDTTLLRVSNSDLKISQMIGDLLGLYLSYRNLTAHGGRVYNHRSERYKLRWTPLIYPNVIAASRQEFNKGNYRSSLGVVMRTLKIFDNPEPFNNLEIWLQIHLKNYLKLHKDDKDFLLEAMELDSTHIKFNLD	0	0	0	0	0	1078100	0	0	0	0	359367	0	0	18.4551	0	0	1	0	LBLM1_15150	abortive infection phage resistance protein	Hypothetical SAV0801 homolog in superantigen-encoding pathogenicity islands SaPI	Phages, Prophages, Transposable elements, Plasmids	Pathogenicity islands	-	COG4823	1	V	AbiF	Abortive infection bacteriophage resistance protein	inner membrane	Intracellular	Cytoplasmic		N		-	-	60	-
88	-	-	1	3	13.896	127	1.0544e-145	-	-	MLVPKRVKHRKVQRGHMRGEAKGGKNVTFGEFGLKALDSHWISNRQIEAGRIAITRHMKRGGKVWIKIFPHLSYTSKGVGVRMGNGKGAPEGWVAPVKRGKILYEVAGVPEDVAREALRLAGSKMPVRTKIVKREEGGQSNED	0	0	0	0	1230300	1009500	0	36954000	0	0	746600	12318000	0	19.51	23.5543	0	1	1.20729	LBLM1_03140	50S ribosomal protein L16	LSU ribosomal protein L16p (L10e)	Protein Metabolism	Protein biosynthesis	GO:0006412, GO:0003735, GO:0019843, GO:0005840	COG0197	2	J	RplP	Ribosomal protein L16/L10E	cytoplasm	Intracellular	Cytoplasmic		N		K02878	RP-L16, MRPL16, rplP; large subunit ribosomal protein L16	123	-
73	-	-	1	7	13.555	121	0	-	-	MARIAGVDLPRDKRIVIGLTYIYGIGNTTAKKVLAAAGVSEDIRVKDLTPEQEEKIRGQVDQLKVEGDLRREVSLNIKRLQEIGSYRGMRHRRGLPVRGQHTKNNARTRKGKAVAIANKKK	0	0	0	0	0	6782400	11306000	5897900	8854200	0	2260800	8.68603e+06	0	21.1084	23.0503	0	1	1.09199	LBLM1_03300	ribosomal protein S13	SSU ribosomal protein S13p (S18e)	Protein Metabolism	Protein biosynthesis	GO:0005840, GO:0006412, GO:0003723, GO:0005622, GO:0003735	COG0099	2	J	RpsM	Ribosomal protein S13	cytoplasm	Intracellular	Cytoplasmic		N		K02952	RP-S13, rpsM; small subunit ribosomal protein S13	108	-
96	-	-	1	6	11.674	102	0	-	-	MAKQKIRIRLKAYEHRVLDESADKIVNTAKRTGAQVSGPIPLPTERTLYTVIRSPHISKKSREQFEMRTHKRLIDIIDPTPKTVDSLMKLDLPSGVDIEIKL	0	0	0	3178800	5038000	3158800	11602000	10626000	19577000	0	3.79187e+06	13935000	0	21.8545	23.7322	0	1	1.08592	LBLM1_03060	ribosomal protein S10	SSU ribosomal protein S10p (S20e)	Protein Metabolism	Protein biosynthesis	GO:0006412, GO:0005622, GO:0003735, GO:0005840	COG0051	2	J	RpsJ	Ribosomal protein S10	cytoplasm	Intracellular	Cytoplasmic		N		K02946	RP-S10, MRPS10, rpsJ; small subunit ribosomal protein S10	93	-
131	-	-	1	5	21.049	180	0	39	74	MLKFNIRGENVEVTESIRDYVIKRISKLEKFFEDNVEANAHVNLKVYPNKTFKVEVTIPLPYLTLRAEETSSDMYGSIDLVTDKLERQIRKYKTKVNRKSREKGYKNMDFVPDVEDEPVSDDLKIVRTKQISLKPMDPEEAVLQMDMLGHDFFVFEDAETNGTSVVYRRKDGRYGLIEIN	0	0	0	5301200	0	8100200	11453000	6484100	20490000	0	4.46713e+06	1.2809e+07	0	22.0909	23.6107	0	1	1.06879	LBLM1_18700	ribosome-associated inhibitor protein Y	Ribosomal subunit interface protein	Protein Metabolism	Protein biosynthesis	GO:0044238	COG1544	2	J	COG1544	Ribosome-associated protein Y (PSrp-1)	cytoplasm	Intracellular	Cytoplasmic		N		-	-	89	K05808
110	-	-	1	1	41.289	362	6.3007e-96	-	-	MEMEEIFDKLQAVADRYDELNELISDPEVIADTARFMKLSKEEGSLRETVEKYNEYKQVTQTIKDDEEMLREIDDPDLTAMTKDEIASSKERQATLEKELEVLLIPKDPNDDKNIIMEIRGAAGGDEASLFAADLYDMYLRYAEKQGWKVEVVDKNETEVGGFKEISLLITGDKVYSKLKFENGAHRVQRVPVTESAGRVHTSTATVGVMPEAEDVEIDIDPKDIRTDVYRSSGAGGQHINKTSSAVRMTHLPTGIVVAMQDERSQQQNRAKAMRILKARVYDYYQQKEQNAYDQKRKDAIGTGDRSERIRTYNYPQNRVTDHRIGLTLNKLDKIMAGDLDEIIEALIIADQTKKLEQLRNE	0	0	0	2915200	0	2460900	8551900	4504500	0	0	1.79203e+06	4.35213e+06	0	20.7732	22.0533	0	1	1.06162	LBLM1_17450	peptide chain release factor RF1	Peptide chain release factor 1	Clustering-based subsystems::Miscellaneous::Miscellaneous	null::Plant-Prokaryote DOE project::Plant-Prokaryote DOE project	GO:0016149, GO:0006415, GO:0005737, GO:0003747	COG0216	2	J	PrfA	Protein chain release factor A	cytoplasm	Intracellular	Cytoplasmic		N		K02835	prfA, MTRF1, MRF1; peptide chain release factor 1	323	-
84	-	-	1	4	11.045	102	7.6978e-159	-	-	MFLKTGDKVRVIAGKDKGKEGTIKKVLVKENRVIVEGVNQIKKHQKPNNANPNGGIIDAEAPIQASNVMLIDPSTNEPTRVGFKVVDGKKVRVAKKSGKTID	0	0	0	0	10452000	8462100	19364000	14263000	11312000	0	6304700	1.49797e+07	0	22.588	23.8365	0	1	1.05527	LBLM1_03180	ribosomal protein L24	LSU ribosomal protein L24p (L26e)	Protein Metabolism	Protein biosynthesis	GO:0003735, GO:0006412, GO:0005840, GO:0005622	COG0198	2	J	RplX	Ribosomal protein L24	cytoplasm	Intracellular	Cytoplasmic		N		K02895	RP-L24, MRPL24, rplX; large subunit ribosomal protein L24	82	-
210	-	-	1	1	19.465	170	0	-	-	MIVNDGIRAREVRLIDQNGEQLGIKSKREALQLAEEAGLDLVLVAPKARPAVARIMDYGKYRFEMQKKEREARKNQKTVTVKEIRLSPSIDTNDFNVKLKRVRTFIEKGDKVRVSIRFRGRAITHKDIGRDMIEKMAEETKDIATVVQRPKMEGRSMFLTLAPAADKAKK	0	0	0	9093000	8724400	8326200	23659000	14169000	23961000	0	8.71453e+06	2.05963e+07	0	23.055	24.2959	0	1	1.05382	LBLM1_05570	translation initiation factor IF3	-	-	-	GO:0003743, GO:0006413	COG0290	2	J	InfC	Translation initiation factor 3 (IF-3)	cytoplasm	Intracellular	Cytoplasmic		N		K02520	infC, MTIF3; translation initiation factor IF-3	145	-
248	-	-	1	3	9.3047	84	8.9488e-262	-	-	MPIIKSAIERVRTSEKAQARNASQMSEMRTAVKKFDKAKVAGAENLDDLYKAAISAIDRAHSKGLIKANKAARDKSRLTARYNK	0	0	0	3438700	0	4036600	7836000	2284400	3559000	0	2.49177e+06	4559800	0	21.2487	22.1205	0	1	1.04103	LBLM1_15760	30S ribosomal protein S20	SSU ribosomal protein S20p	Miscellaneous::Protein Metabolism	Plant-Prokaryote DOE project::Protein biosynthesis	GO:0003735, GO:0003723, GO:0005840, GO:0006412, GO:0005622	COG0268	2	J	RpsT	Ribosomal protein S20	cytoplasm	Intracellular	Cytoplasmic		N		K02968	RP-S20, rpsT; small subunit ribosomal protein S20	86	-
171	-	-	1	5	101.21	908	1.0764e-73	-	-	MSKELKHLNSAQVRRMYLDFFIQHGHTEMPSASLVPVDDPTLLWINSGVATMKKYFDGEVVPKNPRMTSSQKSIRTNDIENVGKTARHHTMFEMLGNFSVGDYFKKEVIPWAWELLTSDEWFGFDPEKLYVTYYPKDNDAHRCWLEAGVAEDHLLANQDNFWDIGQGPSGPDTEIFYDRGQEMNNVPEDDPENYPGGENERYLEIWNIVFSQFNHTPEDTYEPLPHKNIDTGMGLERVVSIFENAPTNFETDLFMPLIKQTEEFSGVKKYGVDKDDDVFFKIIADHIRTITFAISDGALPSNVGRGYVIRRLLRRAVVAGKKLGIDKPFLYKLVPTVGKIMESYYPDVLKNADYIASVIKSEEERFNTTLNGGLSLLNDVIARAKEDGSNRIDGKTAFK…	0	0	0	6312000	8365800	6361400	11244000	5320300	11785000	0	7.01307e+06	9.44977e+06	0	22.7416	23.1718	0	1	1.01892	LBLM1_16740	alanyl-tRNA synthetase	Ser-tRNA(Ala) deacylase; Gly-tRNA(Ala) deacylase	RNA Metabolism	RNA processing and modification	GO:0005737, GO:0000166, GO:0005524, GO:0043039, GO:0016876, GO:0003676, GO:0006419, GO:0004813	COG0013	2	J	AlaS	Alanyl-tRNA synthetase	cytoplasm	Intracellular	Cytoplasmic		N		K01872	AARS, alaS; alanyl-tRNA synthetase [EC:6.1.1.7]	718	-
296	-	-	1	7	47.322	418	1.1791e-131	76	128	MNIIDELTWRGAVNQVTDEEGLRELTENEKIGLYCGTDPTGDSLHIGHLIPFMMLKRFQLAGHHPVIIIGGGTGAIGDPSGRKTERTLQTESQLEHNVKALTNQMIKLFGTENFTIVNNYDWLSKLSMIDFLRDYGKLFSVNTMLNKEVVASRLETGISYTEFTYQILQSIDFLHLYRHNDVHLQIGGADQWGNITSGIDLIHKIEGPDAKAFGLTIPLMLKADGTKFGKTAGGAVWLDPEKTTPYEFYQFWINQDDRDVVKYLKYFTFLSKEEIDALAEKVKTEPWKRAAQKALAREVTKFVHGEKAVEEAERITAALFSGDVAQLSASEIEQGFKNMPSVEVANQKQNIILWLVDDTKIEPSRRQAREDVKNGAIRINGEQITDENAEIDPSTHFDG…	0	0	0	6682800	6884800	9746300	7305400	4538600	12427000	0	7771300	8.09033e+06	0	22.8897	22.9478	0	1	1.00254	LBLM1_21160	tyrosine--tRNA ligase	-	-	-	GO:0000166, GO:0005737, GO:0006418, GO:0005524, GO:0004812, GO:0004831, GO:0006437, GO:0003723	COG0162	2	J	TyrS	Tyrosyl-tRNA synthetase	cytoplasm	Intracellular	Cytoplasmic		N		K01866	YARS, tyrS; tyrosyl-tRNA synthetase [EC:6.1.1.1]	354	-
101	-	-	1	10	132.7	1186	3.7298e-149	-	-	MAGHLVKYGKHRTRRSYSRIKEVLDLPNLIEIQTDSYNWFMEKGLREMFNDIMPIDDFQGKLSLEFVDYQLLEPKYTVDEAREHDANYSAPLHVTLRLTNHETGEIKSQDVFFGDFPLMTDQGTFIINGAERVIVSQLVRSPGVYYNEEDDKNGRPSYGATFIPNRGAWLEYETDAKGISYVRVDRTRKLPLTEMVRALGFGSDDEIIDMLGGNSEGLFATIDKDVHKNPEDSRVEEALKDIYERLRPGEPKTADSARNLLTARFFDPKRYDMAPVGRYKTNKKLMMKYRLLGQTLAETLADPETGEILANKGDVVTKEVLKTLEPALDNDDFKMVTYTPSDEAVVTAPVKLQKILVYSKNDPDRVVPIVANGHIPLELKHIQPADIIASINYFFNLQE…	0	0	0	3383400	4222200	0	4454000	3184400	0	0	2535200	2.54613e+06	0	21.2737	21.2799	0	1	1.00029	LBLM1_02990	DNA-directed RNA polymerase, beta subunit	DNA-directed RNA polymerase beta subunit (EC 2.7.7.6)	RNA Metabolism	Transcription	GO:0006351, GO:0003899, GO:0003677	COG0085	2	K	RpoB	DNA-directed RNA polymerase, beta subunit/140 kD subunit	cytoplasm	Intracellular	Cytoplasmic		N		K03043	rpoB; DNA-directed RNA polymerase subunit beta [EC:2.7.7.6]	1056	-
317	-	-	1	4	20.883	187	8.3963e-172	-	-	MADGKQILAEAKEKMNKSGDALRRALADIRAGRANASLLNSVKVEYYGVPTPLNQVASITIPEARQLLISPYDESLLGEIEKAIYASNLGLTPQNDGSAIRLVIPQLTEERRKELVKQVKAEQEKAKVAVRNVRREAMDDLKKGNKNGDFNDDEFHKLEDKVQKETDEGIKNLEKIADEKEKELLEG	0	0	0	7256100	0	8556000	5534200	3300100	6615300	0	5270700	5.14987e+06	0	22.3296	22.2961	0	1	0.998502	LBLM1_14880	ribosome recycling factor	-	-	-	GO:0006412	COG0233	2	J	Frr	Ribosome recycling factor	cytoplasm	Intracellular	Cytoplasmic		N		K02838	frr, MRRF, RRF; ribosome recycling factor	148	-
71	-	-	1	6	34.811	314	3.1876e-138	-	-	MIEFEKPNIHKVEETDNYGKFVVEPLERGYGTTLGNSLRRVMMASLPGAAITSIQIDGVLHEFSTVQGVTEDVTQIILNLKKVSLKIESEDAKDLELDVKGPAEVTAGDIQGDGDVTILNPDLHIATVADGAELHIMMTADKGRGYVPADQNKLRLSGLEIGTLPIDSIYTPIERVNYTVENTRVGQSNDFDKLTLDVWTDGSLTPTAAISLAAKILTEHLEMFVNLTEEAKDAKVMVEREETHQEKVLDKTIEELDLSVRSYNCLKRADIQTVKDLTERTEADMMKVRNLGQKSLEEIKLKLADLGVGFRQED	0	0	0	6010900	4117300	5481100	7993600	5699800	0	0	5203100	4.56447e+06	0	22.3109	22.122	0	1	0.991532	LBLM1_03320	DNA-directed RNA polymerase	DNA-directed RNA polymerase alpha subunit (EC 2.7.7.6)	Miscellaneous::RNA Metabolism	Plant-Prokaryote DOE project::Transcription	GO:0006351, GO:0046983, GO:0003899, GO:0003677	COG0202	2	K	RpoA	DNA-directed RNA polymerase, alpha subunit/40 kD subunit	cytoplasm	Intracellular	Cytoplasmic		N		K03040	rpoA; DNA-directed RNA polymerase subunit alpha [EC:2.7.7.6]	271	-
315	-	-	1	7	64.115	580	1.0902e-184	-	-	MKQSKILIPTKKEAPADAEALSHKMMVRAGYIYQVSAGVWAYLPMAYRVIRKVENIIREEMDKAGAVEMMLPALLPADLWKKSGRYESYGDNLFKLKDRRDREFILGPTHEETITSILRDSVQSYKKLPLVVYQLQDKFRDEDRPRYGILRGKEFEMLDGYSFSADQAGLDEAYNLQAKAYRNIFDKIGLDYKVILADSGTMGGKNSQEFSAPAEVGEDTIAYTDGTYAANLEKATSKFVGVQQTADPAELQKQATPGAHSVDEAAESLGLESSQIIKSMLYMAKMDEEETVPVLVLMRGNDEVNETKVENALDCEELSLATEEDAEKYLGAHPGSLGPVGVGEEVKILADNYVKVLVNMACGANEDGFHYVNANLDRDFRVDEFGDFRNVQEGEIAPD…	0	0	0	9034100	7440500	9202800	0	0	0	0	8.55913e+06	0	0	23.029	0	0	1	0	LBLM1_14840	prolyl-tRNA synthetase	Threonyl-tRNA synthetase (EC 6.1.1.3)	Miscellaneous	Plant-Prokaryote DOE project	GO:0005737, GO:0005524, GO:0004827, GO:0006433, , GO:0006418, GO:0000166, GO:0004812	COG0442	2	J	ProS	Prolyl-tRNA synthetase	cytoplasm	Intracellular	Cytoplasmic		N		K01881	PARS, proS; prolyl-tRNA synthetase [EC:6.1.1.15]	443	-
186	-	-	1	9	92.823	805	1.3345e-206	-	-	MAYDHKTIEKKWQRYWKKNKTFKAEINKDQKKYYALDMFPYPSGQGLHVGHPEGYTATDVVSRMKRMQGYNVLHPMGWDAFGLPAEQYALKTGHNPKGFTNQNIDHFRDQIQSLGFSYDWDREVNTTDPNYYKWTQWIFEQLYKKGLAYEDEIMVNWAPDFMGGTVVSNEEVVDGKTERGGYPVYRKPMKQWVLKITAYADRLIDDLDLVDWPESVKEMQRNWIGRSEGASVFFDIADHDGRIEVFTTRPDTLFGASYVVLAPELDLVNELTTPEHKAEVEAYKETTSRRSDLERTDLNKDKTGVFTGAYAINPVNGEKLPIWISDYVLASYGTGAVMAVPAGDQRDWDFAKKFDLPIKPIIKDADISEAAYAGDGEHINSGFVDGMKIKEAKTAMIDW…	0	0	0	6326500	5350200	6670400	0	0	0	0	6115700	0	0	22.5441	0	0	1	0	LBLM1_04840	leucine--tRNA ligase	Methionyl-tRNA synthetase (EC 6.1.1.10)	Miscellaneous	Plant-Prokaryote DOE project	GO:0000166, GO:0005737, GO:0004812, GO:0006418, GO:0005524, GO:0002161, GO:0004823, GO:0006429	COG0495	2	J	LeuS	Leucyl-tRNA synthetase	cytoplasm	Intracellular	Cytoplasmic		N		K01869	LARS, leuS; leucyl-tRNA synthetase [EC:6.1.1.4]	693	-
310	-	-	1	1	13.654	119	4.1227e-30	-	-	MPNKRYRVDRLAEQIQREVDDILLKRVRDPRVQDITITGVDVTGDLQQATIYYSLLSDKASDGEKAQQGLDKAKGLIRSELGSRLNIFKTPELTFKRDPSVAYGSRIDQLINQLHKQER	0	0	0	3266100	4398900	3170500	0	0	0	0	3.61183e+06	0	0	21.7843	0	0	1	0	LBLM1_14770	ribosome-binding factor A	Ribosome-binding factor A	Clustering-based subsystems	null	GO:0006364	COG0858	2	J	RbfA	Ribosome-binding factor A	cytoplasm	Intracellular	Cytoplasmic		N		K02834	rbfA; ribosome-binding factor A	123	-
65	-	-	1	4	53.085	474	4.4889e-60	-	-	MNFETTIGLEVHVELKTHSKIYSPTPVEFGDEPNANTNVIDWAYPGTLPTLNKGVVRDGIMAGLALHAQISKHMHFDRKNYFYPDNPKAYQVTQSETPIAHDGWIEIEVNGKKKKIGIKEMHIEEDAGKNTHTSNYSYVDLNRQGTPLIEIVSKPDIASPEEAVAYLEALRQRIQFTGISDVKMEEGSMRVDTNISIRPIGSDKYGTKTEMKNINSFNFVKKALNFEQQRHEKVIMAGGTIAQETRRFDEATGETISMRTKEGSDDYRYFPEPDIPPLEVSDEWIQEIQDAMPEMPGERRAHYTNDLGLSEYDAMVLTQTKEMSDFFEATIALGADPKKAANYLMNDVNSYLNDKQVDLQDTKLTPANLAGMIKLIDDGTISSKMAKKVFKGILDGQEP…	0	0	0	0	3989000	0	0	0	0	0	1.32967e+06	0	0	20.3426	0	0	1	0	LBLM1_03480	aspartyl/glutamyl-tRNA amidotransferase subunit B	Glutamyl-tRNA(Gln) amidotransferase subunit B (EC 6.3.5.7)	Miscellaneous::Protein Metabolism	Plant-Prokaryote DOE project::Protein biosynthesis	GO:0016884, GO:0016874	COG0064	2	J	GatB	Asp-tRNAAsn/Glu-tRNAGln amidotransferase B subunit (PET112 homolog)	cytoplasm	Intracellular	Cytoplasmic		N		K02434	gatB, PET112; aspartyl-tRNA(Asn)/glutamyl-tRNA(Gln) amidotransferase subunit B [EC:6.3.5.6 6.3.5.7]	527	-
305	-	-	1	3	50.106	432	2.1582e-126	-	-	METINIIDAPKHVNERVRIGVWLTDKRSSGKIAFLQLRDGTAFFQGILRKNDVTPEVFEMARHELRQESSFWVTGEIHEDARSKFGYEIQIEDIELIGESVDYPIGNKEHGIDFLLDHRHLWLRSSKPHALMRIRDRVIRANYEFFGEHGFTKIDAPILTANAPEGTTDLFKTKYFDRDAYLSQSGQLYEEAGALAFDRVYSFGPVFRAEKSKTRRHLIEFWMIEPEMAFMHQEESLQLQEEYVAYLIKAVIKDCSRELEVVGRDPKTLEPFTQTPYPRISYDEAIKLLQDAGMDVQWGDDFGSPEETYLANHFSKPVFVLNYPKSIKPFYMKGHPTRDDVYVCADLLAPEGYGEIIGGSERETDYDTLVASAKEAGLNIDDYQWYFDLRKYGTVPHSG…	0	0	0	0	3372600	0	0	0	0	0	1124200	0	0	20.1005	0	0	1	0	LBLM1_08710	asparagine--tRNA ligase	Asparaginyl-tRNA synthetase (EC 6.1.1.22)	Protein Metabolism::RNA Metabolism	Protein biosynthesis::RNA processing and modification	GO:0003676, GO:0000166, GO:0005737, GO:0004812, GO:0005524, GO:0006418, GO:0004816, GO:0006421	COG0017	2	J	AsnS	Aspartyl/asparaginyl-tRNA synthetases	cytoplasm	Intracellular	Cytoplasmic		N		K01893	NARS, asnS; asparaginyl-tRNA synthetase [EC:6.1.1.22]	474	-
208	-	-	1	1	11.709	103	5.1005e-09	-	-	MNLRGKQKRFLRAQANHLQPLFAVGKNGLTQAWLAQLDGALDKRELIKVSILQNADETTGDVKEFIEQNSDIQVVQEIGRVLVLFKVSSNPKLRELSQRVERI	0	0	0	0	0	3004600	0	0	0	0	1.00153e+06	0	0	19.9338	0	0	1	0	LBLM1_05620	RNA-binding protein	FIG004454: RNA binding protein	Miscellaneous::Miscellaneous	Plant-Prokaryote DOE project::Plant-Prokaryote DOE project	GO:0003723	COG1534	2	J	COG1534	Predicted RNA-binding protein containing KH domain, possibly ribosomal protein	cytoplasm	Intracellular	Cytoplasmic		N		K07574	yhbY; RNA-binding protein	78	-
85	-	-	1	4	13.216	122	0	-	-	MIQQESRLKVADNSGAREILVIKILGGSRVKTGNIGDIIVATVKQATPGGVVKKGDVVKAVVVRTKHGLHRKDGSYIKFDENAAVLINNDKSPKGTRIFGPIARELRDDDFMKIISLAPEVL	0	0	0	0	1319100	1420500	0	0	0	0	913200	0	0	19.8006	0	0	1	0	LBLM1_03170	ribosomal protein L14	LSU ribosomal protein L14p (L23e)	Protein Metabolism	Protein biosynthesis	GO:0006412, GO:0003735, GO:0005840, GO:0015934	COG0093	2	J	RplN	Ribosomal protein L14	cytoplasm	Intracellular	Cytoplasmic		N		K02874	RP-L14, MRPL14, rplN; large subunit ribosomal protein L14	164	-
66	-	-	1	5	53.16	490	0	-	-	MKFNETDLTQLHEDLQTKKISAKELTKAAFDRIKETDDDVKAFITLNEDEALKRAEAIDNEGIAADKLLAGVPLAVKDNIVTKGLKTTAASKMLENFTPIYDATVIEKLNAQDFINVGKTNLDEFAMGGSTENSAFFTTHNPWDLTRVPGGSSGGSAAAVAAGDVIGALGTDTGGSIRMPSSYNNVVGLKPTYGRVSRWGAIAFGSSFDQIGWITNSVKNNALLTEIISGQDDHDMTSSDRQVPNWAANLNENTNVKGLRIAVPKEYLDEGIQPGVRAVINNALKHFEELGAIIDADVSMPHTKYGVPAYYILASSEASSNLQRYDGIRYGFRAPDAKTLEEVYVKSRTQGFGDEVKRRIMLGTFSLSAGFYDAYFNKAAKIRTLIAQDFANVLKDHDL…	0	0	0	0	0	1900900	0	0	0	0	633633	0	0	19.2733	0	0	1	0	LBLM1_03470	aspartyl/glutamyl-tRNA(Asn/Gln) amidotransferase subunit A	Glutamyl-tRNA(Gln) amidotransferase subunit A (EC 6.3.5.7)	Miscellaneous::Protein Metabolism	Plant-Prokaryote DOE project::Protein biosynthesis	GO:0016884, GO:0006412	COG0154	2	J	GatA	Asp-tRNAAsn/Glu-tRNAGln amidotransferase A subunit and related amidases	cytoplasm	Intracellular	Cytoplasmic		N		K02433	gatA, QRSL1; aspartyl-tRNA(Asn)/glutamyl-tRNA(Gln) amidotransferase subunit A [EC:6.3.5.6 6.3.5.7]	488	-
287	-	-	1	5	57.732	501	2.462e-60	-	-	MSQELDQMRVRREKMDELKAAGIEPFGRRYHRDHLAQDLHEQFDQVDKDELLEQENMVSIAGRMMRKRSSGKAGFADFVDRTGKIQVYARKDMVGDEQYHIFKRADLGDFMGIKGDVIKTNTGELTIRAREITFLSKALRPLPNKWEGVKDPETIYRQRYLDLIANPESFKRFHQRTAIIKAIRKYMDDHGFTEVETPILNTQAGGANARPFITHHNALNIDMYLRIATELYLKRLIVGGFERVYELGRVFRNEGMDLQHNPEFTTIETYAAYWDLWDVMDETEGIIKAAAKVVSDDGKITYQGTEIDLGGEFKRITMNDAVKEQTGIDFKEIKTDEEARQLAAEKHVKYEKWWSKGHILSAFFDEFVEDTLIQPTFIYEFPVEVSPLAKRNQENPEMA…	0	0	0	0	0	901380	0	0	0	0	300460	0	0	18.1968	0	0	1	0	LBLM1_19780	lysine--tRNA ligase	Aspartyl-tRNA synthetase (EC 6.1.1.12)	Miscellaneous::Miscellaneous::Protein Metabolism	Plant-Prokaryote DOE project::Plant-Prokaryote DOE project::Protein biosynthesis	GO:0003676, GO:0000166, GO:0005737, GO:0004812, GO:0005524, GO:0006418, GO:0004824, GO:0006430	COG1190	2	J	LysU	Lysyl-tRNA synthetase (class II)	cytoplasm	Intracellular	Cytoplasmic		N		K04567	KARS, lysS; lysyl-tRNA synthetase, class II [EC:6.1.1.6]	378	-
260	-	-	1	2	15.207	135	3.1728e-66	-	-	MEISRHAIRECAFQTLFALASDPEIDREAIYAERLGLKPDEEVPAYLPELVNGVLAHQDELDAQIESKLAPGWTLSRLARPDLVILRLALYELEYTQVPNAVAINEALRLAHDFSDEKSYRFINGVLGSIESEQN	0	0	0	4389000	3339600	0	0	0	0	0	2576200	0	0	21.2968	0	0	1	0	LBLM1_07050	transcription antitermination protein NusB	Transcription termination protein NusB	RNA Metabolism	Transcription	GO:0006355, GO:0003723, GO:0006353	COG0781	2	K	NusB	Transcription termination factor	cytoplasm	Intracellular	Cytoplasmic		N		K03625	nusB; transcription antitermination protein NusB	101	-
312	-	-	1	1	10.425	91	1.1847e-54	-	-	MRKDIVTGEMMPKRELIRVVRNKEDEVSVDPTGKKAGRGAYIAADVKIATRAKKERTFDKAFGVKLDDAFYDQLIDYADHLQERIKLFGHV	0	0	0	0	0	2536600	0	0	0	0	845533	0	0	19.6895	0	0	1	0	LBLM1_14800	hypothetical protein	COG2740: Predicted nucleic-acid-binding protein implicated in transcription termination	Clustering-based subsystems::RNA Metabolism	null::Transcription	-	COG2740	2	K	COG2740	Predicted nucleic-acid-binding protein implicated in transcription termination	cytoplasm	Intracellular	Cytoplasmic		N		K07742	ylxR; uncharacterized protein	81	-
201	-	-	1	1	17.915	158	2.0148e-15	-	-	MAEEKSYPMTAEGKQKLEEELENLRLVRRPEVIKRIKIARSYGDLSENSEYESAKDEQSFVESRISQIEHMLQYSVIIDNNDVAADEVSMGRQVTFKELPDEEPETYQIVGESESDPLNGKISNESPMAKGLIGHKVGEEVEIEIPNGTMKVKILEVK	0	0	0	0	1354200	0	0	0	0	0	451400	0	0	18.784	0	0	1	0	LBLM1_06390	transcription elongation factor GreA	Transcription elongation factor GreA	RNA Metabolism	Transcription	GO:0032784, GO:0003677	COG0782	2	K	GreA	Transcription elongation factor	cytoplasm	Intracellular	Cytoplasmic		N		K03624	greA; transcription elongation factor GreA	129	-
183	-	-	1	5	9.7089	91	0	49	51	MEKRDFTITAETGIHARPATILVQTASKYTSDVSLSYNGKSVNLKSIMGVMSLGVGQNANVTITAEGDDEKEAIEAIAETMKKEGLAD	0	0	0	12670000	0	0	22348000	15595000	23085000	0	4.22333e+06	2.03427e+07	0	22.01	24.278	0	1	1.10305	LBLM1_03790	PTS family porter component HPr	Phosphotransferase system, phosphocarrier protein HPr	Carbohydrates::Carbohydrates::Membrane Transport::Carbohydrates	Sugar alcohols::null::Sugar Phosphotransferase Systems, PTS::Monosaccharides	GO:0009401, GO:0005351	COG1925	3	G	FruB	Phosphotransferase system, HPr-related proteins	cytoplasm	Intracellular	Cytoplasmic		N		K02784	ptsH; phosphocarrier protein HPr	112	-
57	-	-	1	5	10.276	97	0	20	55	MEIKETAVAGTLESSDIQIMLSKGTDGIAIDLESDVAKQFGTQIKKVITETLTAMGIQNAKVKAVDKGALDCVIKARTIAAAQRAAKTTDEPAWEVL	0	0	0	5251400	5660300	5522500	7604500	53916000	6394400	0	5.47807e+06	22638300	0	22.3852	24.4323	0	1	1.09145	LBLM1_02490	citrate lyase acyl carrier protein	Citrate lyase gamma chain, acyl carrier protein (EC 4.1.3.6)	Carbohydrates::Carbohydrates	Organic acids::Central carbohydrate metabolism	GO:0005737	COG3052	3	C	CitD	Citrate lyase, gamma subunit	cytoplasm	Intracellular	Cytoplasmic		N		K01646	citD; citrate lyase subunit gamma (acyl carrier protein)	77	-
106	-	-	1	14	55.596	510	0	-	-	MSIKTEEISSLIKKQLANYQDQISVEETGTVTYVGDGVARADGLENAMAGELLEFSNGVYGMAQNLESNDVGIVILGDYTGIREGDTVKRTGRIMEVPVGKELLGRVVDPLGRPIDGLGEIKTNKTRPVEKKAPGVMQRKSVSVPLQTGIKVIDALVPIGRGQRELIIGDRKTGKTSLAIDTIINQKDQDMICIYVAIGQKESTVRAQVETLRQYGALDYTIVVSASASNPAPMLYLAPYAGAAMGEEFMYNGQDVLIVYDDLTKQADAYRELSLILRRPPGREAYPGDIFYTHSRLLERAARLSDDMGGGSMTALPVIQTQAGDVSAYIPTNVISITDGQIFLDSDSFYAGQRPAINAGTSVSRVGGDAQIKAMKKVAGTLRLDISAYNELAAFAQFG…	0	0	0	7414100	11364000	8381800	16152000	31859000	18734000	0	9053300	2.22483e+07	0	23.11	24.4072	0	1	1.05613	LBLM1_17340	ATP synthase F1, alpha subunit	ATP synthase alpha chain (EC 3.6.3.14)	Respiration	ATP synthases	GO:0015991, GO:0033178, GO:0016820, GO:0046034, GO:0015992, GO:0046961, GO:0015986, GO:0045261, GO:0046933, GO:0005524	COG0056	3	C	AtpA	F0F1-type ATP synthase, alpha subunit	cytoplasm	Intracellular	Cytoplasmic		N		K02111	ATPF1A, atpA; F-type H+/Na+-transporting ATPase subunit alpha [EC:7.1.2.2 7.2.2.1]	456	-
178	-	-	1	4	42.504	382	7.3293e-169	-	-	MIYFDNSATTQIWPEVLDTYNQVCQKIWGNPSSLHKVGETAWNLQEQARKQIADLFDVLPSEIVFTSGGSEGDNWVIKGTAIEKRQYGKHIITTSVEHAAVRNSMERLADLGFEITYLPVDDQGRIDPEDVRKALRPDTILVESMVVNNEIGTIQPIKEIGEILKDYPKVHFMVDAVQAIGKGIDDLVFSDRVDFAVFSGHKFHAPRGTGFVYAKAGRKLAPLIDGGGQERGRRNGTENTAGFVAMAKALRLVKQNEKQAVEREKAIKTRIYDHIKNFEHVEVISQNDDSFAPHILTFAIVGVRGETIVHAFEDHDIYISTTSACSSKKHVEAGTLAAMKVPDEIATSAVRISLGDQNTLAEADEFNRVFDELYAGFKKIID	0	0	0	7943000	0	6673000	5949600	7721000	9509200	0	4872000	7726600	0	22.2161	22.8814	0	1	1.02995	LBLM1_17010	cysteine desulfurase	Cysteine desulfurase (EC 2.8.1.7)	RNA Metabolism::Cofactors, Vitamins, Prosthetic Groups, Pigments::Miscellaneous::RNA Metabolism::Miscellaneous::RNA Metabolism::Miscellaneous::RNA Metabolism::Amino Acids and Derivatives::RNA Metabolism	RNA processing and modification::Folate and pterines::Plant-Prokaryote DOE project::RNA processing and modification::Plant-Prokaryote DOE project::RNA processing and modification::Plant-Prokaryote DOE project::RNA processing and modification::Alanine, serine, and glycine::RNA processing and modification	GO:0008152	COG1104	3	E	NifS	Cysteine sulfinate desulfinase/cysteine desulfurase and related enzymes	cytoplasm	Intracellular	Cytoplasmic		N		K04487	iscS, NFS1; cysteine desulfurase [EC:2.8.1.7]	333	-
229	-	-	1	1	60.173	528	1.119e-41	-	-	MCGFLAAGSSEFAPKAFADALAKLNDRGPDMTRTISMDDKVFGFNRLAIMDLSERGMQPFVSDDCILVCNGEIYNYYALEKNLAPEYEFVSNSDCEVLIPLYKKYGLDTMCKMLDAEFAFVLYDQTTKRVVAARDPVGIRPMFYGYTKGEHKMSFASTAKALMDLCDEIYPFPPGYYYDGEKFVCYHDATTVQKMRTDDFATAASTLREKLVEAVRKRLNSDAPVGYLLSGGLDSSLVCSIATKLLGKPIRTFAIGMDRNPIDLKYAREVADYLGTDHTEFIMTREDVLNALHEVIYQLETWDITTIRASIGMYLLCKNIHENTDLKVILTGECSDELFGYKYTDFAPNAEEFQKESLKRVHELYMYDVLRADRCISSNSLEGRVPFADLDFVEYALST…	0	0	0	3764900	3429400	3736600	5787000	4299300	6337600	0	3.64363e+06	5.47463e+06	0	21.7969	22.3843	0	1	1.02695	LBLM1_03930	asparagine synthase (glutamine-hydrolyzing)	Asparagine synthetase [glutamine-hydrolyzing] (EC 6.3.5.4)	Amino Acids and Derivatives::Amino Acids and Derivatives::Amino Acids and Derivatives	Glutamine, glutamate, aspartate, asparagine; ammonia assimilation::Arginine; urea cycle, polyamines::Glutamine, glutamate, aspartate, asparagine; ammonia assimilation	GO:0004066, GO:0006529, GO:0008152	COG0367	3	E	AsnB	Asparagine synthase (glutamine-hydrolyzing)	cytoplasm	Intracellular	Cytoplasmic		N		K01953	asnB, ASNS; asparagine synthase (glutamine-hydrolysing) [EC:6.3.5.4]	403	-
116	-	-	1	3	48.599	451	3.0808e-219	-	-	MKLKYFGTDGVRGVANRDLSPELAFKVGRAGGYVLTRHSERKQPQVLVSRDTRISGQMLENALVAGLLSVGIEVLRLGVVTTPGVAYLVRAQGADAGVMITASHNPIQYNGIKYFGSDGFKLSDELEYEIEQLLDAEADTLPRPSDAGLGTVEDYHEGALKYTSFLEQTISTDLSGLKVVVDAANGATSGFVSNLLADLNVDFTPIHANPNGLNTNLNCGSTHPESLQEAVVANHADLGLAFDGDGDRCIAVDNEGNLVDGDKIMYICGKYLNENGRLKKDTIVTTVMSNLGMYKAMEAHGMKSVQTKVGDRYVVEEMLKSGYNLGGEQSGHIIFLDHNTTGDGMLTALQLLQVVKSSGKSLKELASDVKTYPQELVNITVADKQAAMDNPALKAVIAD…	0	0	0	4691100	5471300	5258600	6490000	3816400	9143900	0	5.14033e+06	6.48343e+06	0	22.2934	22.6283	0	1	1.01502	LBLM1_18180	phosphoglucosamine mutase	Phosphoglucosamine mutase (EC 5.4.2.10)	Cell Wall and Capsule::Cell Wall and Capsule	null::Capsular and extracellular polysacchrides	GO:0008966, GO:0000287, GO:0005975, GO:0016868	COG1109	3	G	{ManB}	Phosphomannomutase	cytoplasm	Intracellular	Cytoplasmic		N		K03431	glmM; phosphoglucosamine mutase [EC:5.4.2.10]	384	-
288	-	-	1	10	59.651	553	0	-	-	MTDLEIANAAEMEPITKIAEKLGLSADEIEPYGKYKAKIDLPVKEAPDKKHKLILVTSINPTPAGEGKSTVLVGLGDALNLLGHQTVIAMREPSMGPVFGIKGGATGGGYSQVVPMEDINLHFTGDLHALTSANNTLAALIDNYIMRDNELNLDPRRIIWKRVADVNDRVLRHVVTGLGGVMQGVPRETGFDITAASELMAILCLSKDLADLKQRISKIVVGYTYDQKPVTVGELGFSDAITILLKDALKPNLVQTLAHTPAIVHGGPFANIAHGCNSVLATKTALQLADYTVTEAGFGADLGAEKFLDIKRPVLGKTPDALVIVATVRALEYNGGAALADLKDEQLPALKKGLANLNRHIKNMQRYGLPVVVAINHFTFDTEAEIKTIEDNCHELGVN…	0	0	0	6485400	5189000	6842500	6911100	3403000	5972800	0	6172300	5.42897e+06	0	22.5574	22.3722	0	1	0.991793	LBLM1_20640	formate--tetrahydrofolate ligase	Formate--tetrahydrofolate ligase (EC 6.3.4.3)	Cofactors, Vitamins, Prosthetic Groups, Pigments::Carbohydrates::Carbohydrates	Folate and pterines::One-carbon Metabolism::One-carbon Metabolism	GO:0009396, GO:0004329, GO:0005524	COG2759	3	F	MIS1	Formyltetrahydrofolate synthetase	cytoplasm	Intracellular	Cytoplasmic		N		K01938	fhs; formate--tetrahydrofolate ligase [EC:6.3.4.3]	470	-
137	-	-	1	9	41.715	402	0	40	326	MTRVVITGMGAVSPNGNGFDEFVEHTLAGKIGIKPITKFDAAPTGITVAGQIDDFDPSEVVGKKAARRMDLYSQYAIQTAAEAVAMAGINEENTAPEDLGVIYGSGIGGLTTIQEQVIKMHDKGPKRVSPMFVPMAIANMAAGNIAIRFNAQNICTSIVTACATGTNSIGEAYRQIKEGRAQVMIAGGSEASVNEIGIAGFAALTALSTTTDPLKASRPFDKDRNGFVLGEGGAAMVLESLEHAQKRDAQILGEIVGYGATGDAYHVTSPDPAGRGASRAMQQAIDEAGIAPEKVDYINAHGTATHANDAGESLAVNQVFGKDSKVLVSSIKGMTGHLLGAAGAIEAVVTVAALQKGVLPPNVGCENQDPACQVNLVDQTNQNQPDAEYALSNSFGFGG…	0	0	0	26158000	14059000	14090000	12902000	14207000	10159000	0	1.81023e+07	1.24227e+07	0	24.1097	23.5665	0	1	0.97747	LBLM1_18950	beta-ketoacyl-acyl-carrier-protein synthase II	3-oxoacyl-[acyl-carrier-protein] synthase, KASII (EC 2.3.1.41)	Fatty Acids, Lipids, and Isoprenoids::Clustering-based subsystems::Cell Wall and Capsule	Fatty acids::Fatty acid metabolic cluster::Cell wall of Mycobacteria	GO:0006633, GO:0016747	COG0304	3	IQ	FabB	3-oxoacyl-(acyl-carrier-protein) synthase	cytoplasm	Intracellular	Cytoplasmic		N		K09458	fabF, OXSM, CEM1; 3-oxoacyl-[acyl-carrier-protein] synthase II [EC:2.3.1.179]	335	-
299	-	-	1	8	33.116	307	5.0533e-274	-	-	MMTTKIIMDTDPGIDDAAALTMAINNPEIDLKLITAVAGNVSVDKTTANALKIVNFFGKRDEIPVAEGAKEPLIKPFEDAARIHGASGMEGYDFGNDYGAPIEKSAVQALRDAIMAEDEITLVPTGSYTNIALLFKEFPEVKSHIKQIVAMGGSLTGGNMTSVAEFNVFTDPHAAEIMYKSGVPIVTVGLDVTLKALLTQDSLNAIKDMNETGKMLYGLISHYNDVSAETGGHPMHDVNTIFYLLHPEAFTTKDVWIDIQTDGPAIGAMVGDIRGAYHDGKTNAKVCVDIDAAAFNKWFVEEVSKMR	0	0	0	14796000	13522000	13481000	9103000	6252500	11307000	0	13933000	8887500	0	23.732	23.0833	0	1	0.972667	LBLM1_21060	inosine/uridine-preferring nucleoside hydrolase	Inosine-uridine preferring nucleoside hydrolase (EC 3.2.2.1)	Nucleosides and Nucleotides::RNA Metabolism	Purines::RNA processing and modification	-	COG1957	3	F	URH1	Inosine-uridine nucleoside N-ribohydrolase	secreted	Intracellular	Cytoplasmic		N		K12700	rihC; non-specific riboncleoside hydrolase [EC:3.2.-.-]	343	-
125	-	-	1	10	64.406	574	0	-	-	MSWKDTYQTWLDRKDLEPSLKRQLAAMKDEKEIEDAFYGPLSFGTAGMRGLMGPGINRMNVYTVRQATEGLAQFMDTLGDEIKQRGVAISYDSRHNSRLFAHDAARVLGAHNIKVYIYDNLRPTPELSFAVRYQHTYAGIMITASHNPKEYNGYKIYGEDGGQMPPKESDLMTSYIRKIDDIFDIKLADEQAMLNSGLETIMGEDVDAAYLENAKKVTINHELAKKYGKEMKFVFTPLCGTGRMLGERALRQAGFTNYEVEPFEGQPNGDFPGLEHPNPEFPEAFVRSEKLGKQVNADILIATDPDADRLGCAIRQPDGEYLLLTGNQIASIMLHYILEAHKQAGTLPANAAAVKSIVSTEFATKIAADYGVKMINVLTGFKWIADQIHQYETKHNHTF…	0	0	0	18105000	16112000	13488000	7011500	5681700	8962500	0	1.59017e+07	7.21857e+06	0	23.9227	22.7833	0	1	0.952372	LBLM1_18570	alpha-phosphoglucomutase	Phosphomannomutase (EC 5.4.2.8)	Cell Wall and Capsule::Carbohydrates	Capsular and extracellular polysacchrides::Monosaccharides	GO:0016868, GO:0005975	COG1109	3	G	{ManB}	Phosphomannomutase	cytoplasm	Intracellular	Cytoplasmic		N		K01835	pgm; phosphoglucomutase [EC:5.4.2.2]	643	-
60	-	-	1	14	49.714	462	0	-	-	MAQFQTTPVSQLADSYDAVIVGSGGTGLAAAIQAHELGMNVAVLEKEEQLGGNTNRASSGMNAAETNVQLKHGIIDNINDFYRETYKDGGKLNDKDMLGYFVVHSPLAIDWLADHGIKLEDVTITGGMSKKRTHRPASMAPIGGFLVKSLLDVAAQEKIPVFNKVKVEKLVKNDQGAVAGVVASVDGQTKQINAKAVLLATGGFGASKEYIKRYRPDLADYKTTNQPGATGDGLKLAEEVGAQLTQMNFVQVHPTVQQDNPHVYLIGEAVRGEGAILVNFQGKRFVNELNTRKIVSETITALPEHSAYLIFDQGVRDHAKAIEFYDKVGLVVHGDTIEDLAKKLKMDPAVLKNTVETWNQAVKAGDDKEFGRTTGMDRDLSKPGYFAIHIAPAIHYTMG…	0	0	0	40817000	21234000	26749000	4732100	12430000	17128000	0	29600000	1.143e+07	0	24.8191	23.4463	0	1	0.944689	LBLM1_02420	fumarate reductase	Fumarate reductase flavoprotein subunit (EC 1.3.99.1)	Respiration	Electron donating reactions	GO:0055114, GO:0000104	COG1053	3	C	SdhA	Succinate dehydrogenase/fumarate reductase, flavoprotein subunit	cytoplasm	Intracellular	Cytoplasmic		N		K00244	frdA; fumarate reductase flavoprotein subunit [EC:1.3.5.4]	354	-
136	-	-	1	10	27.195	254	0	-	-	MEGILSNKQIVVMGVANKRSIAWGCAQAMEKQGATVIYTYQNERMKKSVSRLVGDEKRLVECDVANDASIQTAFTAIKQRFGKVDGLVHAIAYAKKEELSGSILNVSREGYALAQNISAYSLIAVAKAAHELDLLNDPASIATLTYFGSERAIPNYNVMGIAKAALEASVRYLARDMGSLGVRVNAISAGAMKTLAVTGIDNHSDLLKMSQERTTDGQSVTLEEIGGTCAFLMSDLSKGIAGDVIYVDKGVHLI	0	0	0	19932000	21008000	22890000	0	4492100	0	0	2.12767e+07	1.49737e+06	0	24.3428	20.514	0	1	0.842714	LBLM1_18890	enoyl-(acyl carrier protein) reductase	Enoyl-[acyl-carrier-protein] reductase [NADH] (EC 1.3.1.9)	Fatty Acids, Lipids, and Isoprenoids::Cell Wall and Capsule	Fatty acids::Cell wall of Mycobacteria	-	COG0623	3	I	FabI	Enoyl-[acyl-carrier-protein] reductase (NADH)	cytoplasm	Intracellular	Cytoplasmic		N		K00208	fabI; enoyl-[acyl-carrier protein] reductase I [EC:1.3.1.9 1.3.1.10]	201	-
126	-	-	1	6	34.606	313	2.2052e-248	-	-	MSRKVAVIGMGNVGAAVAHYIVACGFVDDLVLIDKNEAKVKADALDFYDAMPNLKNHTNIFVNDYSQLKDADVVVSALGNIKLQDNKDDDRFAELPFTRVQVREVAQKIKESGFHGKMVVITNPVDVITSIYQEVTGLPKNHVIGTGTLLDSARMKRAVAQRLHLDPRSVTGYNLGEHGNSQFTAWSTVRVLDQPITELAKDRGLDLDSLDHEARVGGFTVFRGKKYTNYGVATAAVRLVNTILSDAHTELPVSNYREEYGTYLSYPAVVGRDGILEQVQLDLTDEELEKLQTSANYIKQKYAESQEAAKEGK	0	0	0	11447000	11240000	12006000	0	0	0	0	1.15643e+07	0	0	23.4632	0	0	1	0	LBLM1_18590	L-2-hydroxyisocaproate dehydrogenase	L-lactate dehydrogenase (EC 1.1.1.27)	Carbohydrates::Carbohydrates	Fermentation::Fermentation	GO:0044262, GO:0055114, GO:0016616, GO:0016491	COG0039	3	C	Mdh	Malate/lactate dehydrogenases	cytoplasm	Intracellular	Cytoplasmic		N		K00016	LDH, ldh; L-lactate dehydrogenase [EC:1.1.1.27]	249	-
117	-	-	1	2	34.511	324	1.5649e-22	-	-	MDVFEHLKSQLSSQDKRIVFPEGEDERIFGAAARLAHDGLLTPILLGNEAKIKAAAKQDGIDLTGVEIMDPQTYPAADYQAMHAALLERRHGKNTPEQVDAMLKDVSYFATMLVYMGKVDGMVSGAIHSTGDTVRPALQIVKTKPGIKRISGAFLMQKGDQRYIFADCAINIELDAPTMAEVAVESAKTAKLFGIDPRVAMLSFSTKGSAKGEMVTKVAEATKLAQEADPELAVDGELQFDAAIVPAVAELKAPGSKVAGHANVFVFPSLEAGNIGYKIAQRLGGFEAIGPVLQGLNAPIADLSRGCNEEDVYKVALITAAQAL	0	0	0	4034800	3949900	3931400	0	0	0	0	3.97203e+06	0	0	21.9214	0	0	1	0	LBLM1_18300	phosphate acetyltransferase	Phosphate acetyltransferase (EC 2.3.1.8)	Carbohydrates::Amino Acids and Derivatives::Carbohydrates::Carbohydrates::Carbohydrates::Virulence, Disease and Defense::Carbohydrates	Sugar alcohols::Lysine, threonine, methionine, and cysteine::Central carbohydrate metabolism::Sugar alcohols::Fermentation::Detection::Fermentation	GO:0016407, GO:0008152, GO:0016746	COG0280	3	C	Pta	Phosphotransacetylase	cytoplasm	Intracellular	Cytoplasmic		N		K00625	E2.3.1.8, pta; phosphate acetyltransferase [EC:2.3.1.8]	290	-
233	-	-	1	2	40.302	363	2.8631e-20	-	-	MKKLDFEELKHNPEIKPLQVLDEDGKVVNPDLMPDLSDEELVELFKQMIWSRVLGDRTMKLCRQGRLGFFAPTAGEEASQMGSNFAMSKDDFLLGGYRDVPQLVKHGLPMWKGFLWSKGHVNGNKYPEELNAVPPQIIIGAQYAQTAGVALGLKKKGAKNVAYTYTGDGGTSQGDFYEGVNFASAFKAPALFFVQNNLYAISVPRKAQTAAPTLAQKAVASGIPGLQVDGMDALAVYSVAKQARDWITAGNGPVLIETLCYRYGPHTTAGDVPRRYRSEDEEDIWLKKDPLIRMRKFLESKGLWDEDQEKSCVEAANKEVDDAMQEVESQPTQTVTELMQNEYVVTPPAIQKELDAYQAKEAK	0	0	0	0	3494600	0	0	0	0	0	1.16487e+06	0	0	20.1517	0	0	1	0	LBLM1_10340	pyruvate dehydrogenase (acetyl-transferring)	Pyruvate dehydrogenase E1 component alpha subunit (EC 1.2.4.1)	Carbohydrates	Central carbohydrate metabolism	GO:0016624, GO:0008152, GO:0055114, GO:0006096, GO:0030976, GO:0004739	COG1071	3	C	AcoA	Pyruvate/2-oxoglutarate dehydrogenase complex, dehydrogenase (E1) component, eukaryotic type, alpha subunit	cytoplasm	Intracellular	Cytoplasmic		N		K00161	PDHA, pdhA; pyruvate dehydrogenase E1 component alpha subunit [EC:1.2.4.1]	267	-
144	-	-	1	3	96.655	879	3.4703e-30	-	-	MTVKAKATVKATEKPKDKEQTAEELINGLIDKSEKALDQLRTFSQEQVDKICQNLALAAEEHHMDLAISAAEETGRGVAEDKAIKNIYASEYIWNNIRNDKTVGIIDEDDENQMITIADPLGVIAGVVPVTNPTSTVIFKSIIALKTRNTIIFSFHPQAFKSCLKTGQILEAAAEAAGAPKDVIQWIPQCSRENTTALLQNPRIATILATGGPGLVKAAYSSGNPALGVGPGNGPAYIEKSANIDRSIYDIVLSKTFDNGMICATENSVVIDDEIYDQVKEAFKKWNCYFLKPSEIPTFTNGFIDPDRHQVRGPIAGRSANDIAEMCGLKNVPANTKVLIAELDGVGPKYPLSAEKLSPVLTMYRAKSREDAFRICSELLAYGGEGHTAAIHTNDDELI…	0	0	0	0	0	3426000	0	0	0	0	1142000	0	0	20.1231	0	0	1	0	LBLM1_19260	aldehyde-alcohol dehydrogenase 2	Acetaldehyde dehydrogenase (EC 1.2.1.10)	Carbohydrates::Secondary Metabolism::Metabolism of Aromatic Compounds::Carbohydrates::Carbohydrates	Central carbohydrate metabolism::Aromatic amino acids and derivatives::Peripheral pathways for catabolism of aromatic compounds::Fermentation::Fermentation	GO:0016491, GO:0055114, GO:0008152, GO:0046872	COG1454	3	C	EutG	Alcohol dehydrogenase, class IV	cytoplasm	Intracellular	Cytoplasmic		N		K04072	adhE; acetaldehyde dehydrogenase / alcohol dehydrogenase [EC:1.2.1.10 1.1.1.1]	660	-
195	-	-	1	4	27.988	246	8.2867e-220	-	-	MTEEILKVAHLNKFYGKRQVLFDINFDLKKGEVLALLGPSGSGKSTTIRTLNGLEDFQSGQITFEGQNVIPDEKHWQDLRQKIGMVFQSYDLFPNMTVLENIVLAPTKVQHREQKEAEAEAKKLLAMVGLSDYAQSYPRQLSGGQKQRIAIVRALAMHPDLMLFDEVTASLDPEMVRGVLEIIKKLSDEEDMTMLIVTHEMNFAAQIADRVLFLEDGHILEDTPGQQFFKQPQTERAQKFLESMDF	0	0	0	9036000	6974600	6442200	0	0	0	0	7.48427e+06	0	0	22.8354	0	0	1	0	LBLM1_04880	ABC superfamily ATP binding cassette transporter, ABC protein	Glutamate Aspartate transport ATP-binding protein GltL (TC 3.A.1.3.4)	Amino Acids and Derivatives	Glutamine, glutamate, aspartate, asparagine; ammonia assimilation	GO:0000166, GO:0017111, GO:0016887, GO:0005524	COG1126	3	E	GlnQ	ABC-type polar amino acid transport system, ATPase component	inner membrane	Intracellular	Cytoplasmic		N		K02028	ABC.PA.A; polar amino acid transport system ATP-binding protein [EC:7.4.2.1]	105	-
234	-	-	1	2	28.06	250	3.3982e-48	-	-	MKIEKINKWFGDKHVLKDIDLEFPAGQTTVLVGPSGSGKSTILRSLNLLEQPNSGTYDFDELHLDFERNVSRKQKLALRQKTGMVFQDYNLFPHLTVLQNITEGPRQVLKLPKETAEQTAMELLAKVGLKDFANAYPAQLSGGQAQRVAIARALAMKPAYVLLDEPTSALDPELELEVLRVLLKLAQENQSLIIVTHNMVFARRVADKIVFVEDGTIKYDGDPAGFFAPNNPDERIRHFIAAMTMEELEE	0	0	0	1718300	3279900	2845100	0	0	0	0	2.61443e+06	0	0	21.3181	0	0	1	0	LBLM1_10270	ABC superfamily ATP binding cassette transporter, ABC protein YckI	Cell division transporter, ATP-binding protein FtsE (TC 3.A.5.1.1)	Clustering-based subsystems	null	GO:0016887, GO:0005524, GO:0000166, GO:0017111	COG1126	3	E	GlnQ	ABC-type polar amino acid transport system, ATPase component	inner membrane	Intracellular	Cytoplasmic		N		K10010	tcyC, yecC; L-cystine transport system ATP-binding protein [EC:7.4.2.1]	171	-
193	-	-	1	2	51.04	466	7.1863e-112	-	-	MTDWLKAAQSQKEEYLNDLTTLIKIPSVRNDDEATPEYPLGPAPAQALKAFLEMAEQDGFRVKNIDNVAGFAEWGEGDETLAILAHLDVMPAGKGWETDPFNPVIKDGNLYGRGVSDDKGPGMAAYYALKYLKDHGAVFKQKVRFIVGTDEENDWTGMKRYFEVEPAPTYGFSPDAEFPLINGEKGQVSLLLDIDGGNEGEVVLKHFDSGLRFNMVPRDAEATIEAVDNEAVATAFTDFLDENPITGSIESDADGIKLTVVGKAAHGMEPEKGINAGTYLATFLKQFDIRGHAGDFIDFLASYLHLDTRVNHFNAAFATDKMGEMTMNAGILKFDQQAGGHIDMNFRYPEGITADEILNRIKPVAADHNFAISRAQGEVPHYVDADDPIVTTLLKAYVD…	0	0	0	0	0	5564300	0	0	0	0	1.85477e+06	0	0	20.8228	0	0	1	0	LBLM1_04950	M20 family peptidase PepV	N-succinyl-L,L-diaminopimelate desuccinylase (EC 3.5.1.18)	Amino Acids and Derivatives::Amino Acids and Derivatives	Lysine, threonine, methionine, and cysteine::Arginine; urea cycle, polyamines	GO:0016787, GO:0008152, GO:0016805, GO:0008270	COG0624	3	E	ArgE	Acetylornithine deacetylase/Succinyl-diaminopimelate desuccinylase and related deacylases	cytoplasm	Intracellular	Cytoplasmic		N		-	-	303	K01270
298	-	-	1	2	27.573	247	4.5877e-11	-	-	MDKQYKVQVKDLHKSYGENEVLKGIDLAVKPSEVVCMIGPSGSGKSTFLRCLNRLEVPNSGHIYIDGYDIADPKTDINLVRQNIGMVFQHFNLFPNMSVIDNITLAPVELKKMSKEEAQEAALHYLDIVGLKEKANVNPRTLSGGQKQRVAIARALAMKPDVMLFDEPTSALDPEMVGDVLGVMQDLAKEGMTMIVVTHEMGFAKRVADRVVFFHDGKIREDGTPEQIFEHPQHPDTQNFLNKVLNV	0	0	0	0	0	3169900	0	0	0	0	1.05663e+06	0	0	20.011	0	0	1	0	LBLM1_21130	glutamine ABC superfamily ATP binding cassette transporter, ABC protein	Cell division transporter, ATP-binding protein FtsE (TC 3.A.5.1.1)	Clustering-based subsystems	null	GO:0016887, GO:0005524, GO:0000166, GO:0017111	COG1126	3	E	GlnQ	ABC-type polar amino acid transport system, ATPase component	inner membrane	Intracellular	Cytoplasmic		N		K10038	glnQ; glutamine transport system ATP-binding protein [EC:7.4.2.1]	207	-
54	-	-	1	2	48.81	448	3.005e-10	-	-	MTDSNNKHLLEEEAKAFASSGRINYYDIVIDHGKGAVITDADGNDYIDLLASASSTNTGHAHPKVVKAIQDQAAKLIQYTPAYFANTQEARLAPRLAKLAPMSGPVEVSWGLSGSDANDAIIKFARAYTGRQYLVAFTGAYHGSTYGSMSLSSISMNMSRKMAPLLPGVVKVPFPSPWEREPDESEEHFVDRFFREFMRPFETYLPAEETAVILMEAIQGDGGICKTPPAFMKKVYDFAKAHGILFAVDEINQGMGRTGKWWSIQNFDGIEPDLMSVGKSLASGLPLSAVVGRKEIMESLGAPAHLFTTAGNPVTTAAANATLDVFEEEHLLERSAKLGQKAKAFFEAEKEKFDFIGDVRMYGLDGGIDIIDPATGQGDTNATVKLMYRIFELGAIIIS…	0	0	0	0	0	3128100	0	0	0	0	1042700	0	0	19.9919	0	0	1	0	LBLM1_02580	4-aminobutyrate aminotransferase	Ornithine aminotransferase (EC 2.6.1.13)	Miscellaneous::Amino Acids and Derivatives::Stress Response	Plant-Prokaryote DOE project::Arginine; urea cycle, polyamines::null	GO:0030170, GO:0008483	COG0160	3	E	GabT	4-aminobutyrate aminotransferase and related aminotransferases	cytoplasm	Intracellular	Cytoplasmic		N		-	-	-	-
30	-	-	1	1	54.486	477	1.8911e-08	-	-	MKKNLSACTTVLVGKNATIDGSTMAARNDDTFGPLTPQRFVTYPAYHNQPNQVKAYLNKCVVDRPADGYRYQGTPNVNYKTEGVFDESGFNEKNVGMSATESTYSNERVLAFDPLVEDTGINEDLIVAATLPFINSAREGVQYLGQLIKKYGSAEGNGVIFSDKNDVWYMEIITGHHWVAQRIPDDCYAVTGNRIAIQEVDFNDPDNFMWDDTIREFVAEHHLNPDRDGWNFRHIFGTATVFDQHYNTPRQWYGHKVLSPDVEMDPLDFDLPFVMKADHKITLEDVEEVLSSHYQNTPYDPLGHGTDEEKHMFRPISLNRTQNSHILQVRPDLPEAASTIMWMSFGIPTFTPYVPFFGNAADVDASYKNTPKELNMNLKSAYWMYRALSMIVESHHAEF…	0	0	0	0	3093500	0	0	0	0	0	1.03117e+06	0	0	19.9758	0	0	1	0	LBLM1_00750	peptidase U34 dipeptidase	-	-	-	GO:0016805, GO:0006508	COG4690	3	E	PepD	Dipeptidase	cytoplasm	N-terminally anchored (No CS)	Membrane	Sec-(SPI)	N		K08659	pepDA, pepDB; dipeptidase [EC:3.4.-.-]	547	-
165	-	-	1	4	40.651	366	1.8507e-106	-	-	MNKLSQLRQAVNEAQLDVAYLSDPMTIKYLTGFGSDPIERVLALLVFADHDPFLFAPALEVEAIKDTGWPYDVYGYLDHEQPYAMIAEQIKKRVAAPSRFGIEQGFLTVARLRALQEQFPKASFDYDMTPTIQHMRLIKSPDEIAILEENGKWADFAFKVGFDAVKIGATENQIAAEIHYALQKHGVMHMSFDTLIQAGAHAAEPHGATNDTKIQDNELVLFDLGTNVDGYTSDASRTVAVGTLNDKQKDIYQVCLEAQLAAQEAAKPGMTAAELDKIARDIIDQAGYGEYFIHRLGHGMGMTDHEFPSIMEGNDMLLEPGMCFSIEPGIYIPGFAGVRIEDCIHITKDGNEPFTHTTKELQYVGR	0	0	0	0	2220000	0	0	0	0	0	740000	0	0	19.4972	0	0	1	0	LBLM1_16580	xaa-Pro dipeptidase	Aminopeptidase YpdF (MP-, MA-, MS-, AP-, NP- specific)	Protein Metabolism	Protein degradation	GO:0008235, GO:0006508, GO:0004177, GO:0009987, GO:0016787	COG0006	3	E	PepP	Xaa-Pro aminopeptidase	cytoplasm	Intracellular	Cytoplasmic		N		K01271	pepQ; Xaa-Pro dipeptidase [EC:3.4.13.9]	280	-
63	-	-	1	1	95.834	845	8.3512e-44	-	-	MADSTRFYEKFQPVHYDIYLDIDRAAKHFKGITTIKGNAVDTKIALHQKFLNVASVQADGQDVPFSFSDHQEAIQLELPHSGDVELKVVYDAKLTDTMMGIYPSYYTVAGQKKQLIGTQFETTAARQAFPGIDEPEAKATFSLAIKYDEQPGETIIANMPEDHVENGVHYFQETVKMSTYLVAFAFGELQSKFAKTKSGVEIGVFSTKAHQPKELDFSLDIAKRAIEFYEDFYQTPYPLPQSYQLALPDFSAGAMENWGLVTYREAYMLLDPDNTTLNQKRLIATVITHELAHQWFGDLVTMKWWDDLWLNESFANMMEYVAVDALEPEWNVWEMFQTSEVPMALQRDATDGVQSVHVAVDDPAEIDTLFDGAIVYAKGARMLVMVRALLGDDAMRRGL…	0	0	0	0	0	1032900	0	0	0	0	344300	0	0	18.3933	0	0	1	0	LBLM1_02180	membrane alanyl aminopeptidase	-	-	-	GO:0008237, GO:0008270	COG0308	3	E	PepN	Aminopeptidase N	cytoplasm	Intracellular	Cytoplasmic		N		K01256	pepN; aminopeptidase N [EC:3.4.11.2]	627	-
254	-	-	1	1	18.714	172	7.3237e-98	-	-	MALDLYKYVASIPDYPEKGIIFRDILPLMADGEAFKQATDEITAFARERQVDMVVGPEARGFIVGCPVAYELGVGFAPARKKGKLPRATVSASYQLEYGEATLQMENDSVKPGQRVLVVDDLLATGGTIGATVDMVEQMGGKVVGAAFLIELKELEGRKHLRGIDTKTLMEF	0	0	0	14406000	13852000	14189000	0	0	0	0	14149000	0	0	23.7542	0	0	1	0	LBLM1_15600	adenine phosphoribosyltransferase	Adenine phosphoribosyltransferase (EC 2.4.2.7)	Nucleosides and Nucleotides::Regulation and Cell signaling	Purines::null	GO:0009116, GO:0006168, GO:0003999, GO:0005737	COG0503	3	F	Apt	Adenine/guanine phosphoribosyltransferases and related PRPP-binding proteins	cytoplasm	Intracellular	Cytoplasmic		N		K00759	APRT, apt; adenine phosphoribosyltransferase [EC:2.4.2.7]	182	-
76	-	-	1	6	24.306	219	6.2163e-262	-	-	MSTMNLVLMGLPGAGKGTQAQEIVKDFDIPHISTGDIFRAAIKNETPMGLEAKKYIDKGELVPDEVTNGIVKERLAQDDTKHGFMLDGFPRNLAQAEALNKMLADDGRKLDAVIDIDVNPEVLVKRLSSRIICRKCGTTYNTLSNPPKVEGTCDVCGSHDFYQRDDDKPATVKNRLDVNIKLNTPLIDFYKQMGILHEIDGEQDIDKVYQAVKEVLTSL	0	0	0	9779700	8097100	7725400	0	0	0	0	8.53407e+06	0	0	23.0248	0	0	1	0	LBLM1_03270	adenylate kinase	Adenylate kinase (EC 2.7.4.3)	Nucleosides and Nucleotides	Purines	GO:0005524, GO:0006139, GO:0019205, GO:0019201, GO:0016776, GO:0046939, GO:0004017	COG0563	3	F	Adk	Adenylate kinase and related kinases	cytoplasm	Intracellular	Cytoplasmic		N		K00939	adk, AK; adenylate kinase [EC:2.7.4.3]	182	-
156	-	-	1	3	57.646	517	3.3147e-100	-	-	MANVNLDAFDKILVLDFGSQYNQLITRRIRDFGIYSELLSHKLSAEEIKEMHPKGIIFSGGPNSVYAKDAFKVDPEIYKLGIPILGICYGMQLMSYDLGGKVEPADDSEYGRADIEVIDDDAVMFKGLPKKQYVWMSHGDRVVEAPEGFKVVATSKNCPISAIANDEKKLYGIQFHAEVRNSQYGLDILKKFAFDVCGAKANWSMDDFIDMQVESIRKEVGDKKVILGLSGGVDSSVTAVLIHKAIGDQLTCIFVDHGLLRKNEADEVMNALSRDLGVKIVKVDAADRFLGKLKGVSDPEQKRKIIGKEFVEVFNEEAKKMKDAEYLAQGTLYTDVIESGTDTAQTIKSHHNVGGLPKKLGFKLIEPLRSLFKDETRELGEKLGIPHDLVWRQPFPGPG…	0	0	0	3856600	4227300	4004400	0	0	0	0	4.02943e+06	0	0	21.9421	0	0	1	0	LBLM1_01770	GMP synthase (glutamine-hydrolyzing)	GMP synthase [glutamine-hydrolyzing] (EC 6.3.5.2)	Nucleosides and Nucleotides::Phages, Prophages, Transposable elements, Plasmids	Purines::Pathogenicity islands	GO:0006177, GO:0003922, GO:0005524, GO:0006164,	COG0519	3	F	GuaA	GMP synthase, PP-ATPase domain/subunit	cytoplasm	Intracellular	Cytoplasmic		N		K01951	guaA, GMPS; GMP synthase (glutamine-hydrolysing) [EC:6.3.5.2]	464	-
158	-	-	1	5	38.243	347	4.2751e-203	-	-	MEIKESSFGTFEGQEVKKYTLINDQDMQVSVLNYAGLLQEISVPGKDGKRVNLVLSAADIEHFTDNGMCNNRVIGRVAGRLAKGEFAIDGQEYHVDTNENGNTLHGGPNGLGNQFFEAETVTTPNTVKVVLTKTMTPEIDSFPGNEKVTVTYSLSNDNRVVIDLDGKTDANTLFNPTVHTYFNLGDSDVATVEDQVLQVNSKFHLDVDDEKIPTGKKLVNAGTPFDFQTPRRLGDALNEMKSTKEGGFDDIWQVEPSTNVNHEPVATLSDPASGRKMKLYSDRNGLVMYTANGMDKSLQFNRPSASWCALAMEAQTLSDTPHHPEFGDITLRPGKPAHHRIVYAIEF	0	0	0	18869000	18959000	18555000	0	0	0	0	1.87943e+07	0	0	24.1638	0	0	1	0	LBLM1_01650	aldose 1-epimerase	Aldose 1-epimerase (EC 5.1.3.3)	Carbohydrates::Carbohydrates	Di- and oligosaccharides::Di- and oligosaccharides	GO:0005975, GO:0016853	COG2017	3	G	GalM	Galactose mutarotase and related enzymes	periplasm	Intracellular	Cytoplasmic		N		K01785	galM, GALM; aldose 1-epimerase [EC:5.1.3.3]	187	-
112	-	-	1	2	81.449	735	1.1004e-160	-	-	MTKVDLNFVEGLTLEERADLVSGTDFWFTAKVSGMDPMLMTDGPSGLRKQVNVHSAMDQSIEAVCFPCSALTASSFDDQMLEKLGEQLGTAARAEKIGVLLGPGVNIKRSPLAGRNFEYFSEDPLLAGRMGTAYVKGVQSTGVGVSVKHFATNNREDQRFTNSSDVDERTLREIYLAQFERIVKQAHPATIMCSYNKLNGVQVSQNQRLLTNILRDEWGYQGLVMSDWGAVVDHTAAIKAGLDLEMPGKGDASKEEIIQAVKEGRLQESTLNRSALRVLEMAERYGHPKTPAPAYDMETQHEFARQLADDSIVLLKNENQELPLSDSAKLAVIGELAQKPRFEGGGSSHVNAHRVVTPKKAMPAHAVYAQGYRLDSDQADEQLTKAAMELAKNSDQVVF…	0	0	0	7579900	6535200	6539900	0	0	0	0	6885000	0	0	22.715	0	0	1	0	LBLM1_17760	thermostable beta-glucosidase B	Beta-glucosidase (EC 3.2.1.21)	Carbohydrates::Carbohydrates::Carbohydrates	Di- and oligosaccharides::null::Di- and oligosaccharides	GO:0005975, GO:0004553	COG1472	3	G	BglX	Beta-glucosidase-related glycosidases	periplasm	Intracellular	Cytoplasmic		N		K05349	bglX; beta-glucosidase [EC:3.2.1.21]	456	-
35	-	-	1	4	43.355	389	3.7447e-51	-	-	MDKQELLKEYQDVFKGEAKDVFFSPGRINVIGEHTDYNGGHVFPCAISLGTFGVYGPRDDDKVQLYSANMEGSTVVEFSINDEKPETDADKTWTNYFKGMLVYLKQAGYQIDHGFNLLVHGNLPYGAGLSSSASIELLMGNLLKDEFNLDIDEISLVKLGQKTENDFVGLNSGIMDQFAVGMGKKDNAIFLDCSTLEYQYLPLKLGDYEIVIMSTNKKHSLAGSKYNERVEQCEEAVKRLNQKLNIKKLGELDENTFDEYSYLINDDVLIRRARHAVAENQRTLRAIEAMKAGDLEKLGRLINASHVSLHFDYEVTGKELDTLAETAWEQPGCLGARMVGGGFAGSAIAIVKKDQADAFKENVGKVYRETIGYDASFYDAEIVDGPHKI	0	0	0	6553100	6083700	6544800	0	0	0	0	6.39387e+06	0	0	22.6083	0	0	1	0	LBLM1_00520	galactokinase	Galactokinase (EC 2.7.1.6)	Carbohydrates::Carbohydrates	Di- and oligosaccharides::null	GO:0005524, GO:0004335, GO:0006012, GO:0046835, , GO:0016773, GO:0016301, GO:0005737, GO:0008152	COG0153	3	G	GalK	Galactokinase	cytoplasm	Intracellular	Cytoplasmic		N		K00849	galK; galactokinase [EC:2.7.1.6]	314	-
264	-	-	1	1	23.51	217	0.00035791	-	-	MIKVAPSILSADYMNLEKDIKLVDQAGAEELHIDVMDGTFVPSISYGPGFVKAIRQITDMYLDVHMMVQNPEHLIPAMAEAGADNIGVHVEATPHIHRALQLIKNAGKDAEVVINPGTPVEMIKPVLHMVDQVLVMTVNPGFGGQKFLPETVAKIAELDAIKKANGYDFDIEIDGGINNETVVDCYKAGATVAVAGSYVYNTEDPLTRIQALRDATK	0	0	0	0	0	2788300	0	0	0	0	929433	0	0	19.826	0	0	1	0	LBLM1_07400	ribulose-phosphate 3-epimerase	Ribulose-phosphate 3-epimerase (EC 5.1.3.1)	Carbohydrates::Carbohydrates::Carbohydrates::Carbohydrates::Clustering-based subsystems	Sugar alcohols::CO2 fixation::null::Central carbohydrate metabolism::null	GO:0005975, GO:0016857	COG0036	3	G	Rpe	Pentose-5-phosphate-3-epimerase	cytoplasm	Intracellular	Cytoplasmic		N		K01783	rpe, RPE; ribulose-phosphate 3-epimerase [EC:5.1.3.1]	177	-
153	-	-	1	2	30.607	276	3.0971e-76	-	-	MRKLQEEIINTLAVTPSIDPAIEVKRRIEFLKDYLKKTGLKTLVLGISGGQDSSLAGRLSQLAVESLRAETADDAYRFIAVRLPYGEQADEADAMLSINEFIKPDQTMRVNIKPAVDAMVAAVEQNGLQISDFNKGNVKARERMIAQYAIAGEFRGAVVGTDHAAEAVTGFYTKFGDGGADITPLSQLDKRQGRQLLEYLKAPRVLYEKTPTADLEEDRPALPDEKALGVTYQAIDDYLEGKPVSDQAAAKIEGWYLKTKHKRHLPVSPLDTWWKD	0	0	0	0	4221800	0	0	0	0	0	1.40727e+06	0	0	20.4245	0	0	1	0	LBLM1_19570	NAD(+) synthase	NAD synthetase (EC 6.3.1.5)	Cofactors, Vitamins, Prosthetic Groups, Pigments::Cofactors, Vitamins, Prosthetic Groups, Pigments	NAD and NADP::NAD and NADP	GO:0003952, GO:0005524, GO:0009435	COG0171	3	H	NadE	NAD synthase	cytoplasm	Intracellular	Cytoplasmic		N		K01916	nadE; NAD+ synthase [EC:6.3.1.5]	209	-
246	-	-	1	2	19.219	173	3.0589e-17	-	-	MKIALFPGSFDPLTLGHLDLIRRGSALFDQLAVAVMSNDSKKPLFTVEERVAQVKEAVAGLSNVSVITAEGLTVDLMNKIGADYLMRGLRNVTDFQYERDIAAMNQFLDDQAETIFFLADPKYQHLSSSLLKETAAAGGDISAYLPGNINKALEKRLREQKLEQVKEQNEQTR	0	0	0	0	0	2517700	0	0	0	0	839233	0	0	19.6787	0	0	1	0	LBLM1_15820	phosphopantetheine adenylyltransferase	Phosphopantetheine adenylyltransferase (EC 2.7.7.3)	Cofactors, Vitamins, Prosthetic Groups, Pigments	Coenzyme A	GO:0009058, GO:0003824, GO:0004595, GO:0015937, GO:0016779	COG0669	3	H	CoaD	Phosphopantetheine adenylyltransferase	cytoplasm	Intracellular	Cytoplasmic		N		K00954	E2.7.7.3A, coaD, kdtB; pantetheine-phosphate adenylyltransferase [EC:2.7.7.3]	128	-
207	-	-	1	4	13.197	118	1.327e-149	-	-	MDSKELLKMAVQAADGRRAEDITALKVDAITPMADYFVIMTGGSNRQVQAIANAIIEAAHENGVDIKSVEGKQEAQWVLIDLGDVVVHVFREETRHYYNLEKLWSDAPLVDLGEWVKE	0	0	0	4550000	5198200	5249000	3763100	2845400	5689900	0	4.99907e+06	4.09947e+06	0	22.2532	21.967	0	1	0.987138	LBLM1_05650	iojap-like protein	Iojap protein	Miscellaneous::Miscellaneous::Miscellaneous	Plant-Prokaryote DOE project::Plant-Prokaryote DOE project::Plant-Prokaryote DOE project	-	COG0799	4	S	COG0799	Uncharacterized homolog of plant Iojap protein	cytoplasm	Intracellular	Cytoplasmic		N		K09710	ybeB; ribosome-associated protein	82	-
215	-	-	1	5	14.518	125	3.5984e-130	52	57	MVVNIYDTANEMERQMRETQEFQALKEAFAELKKDEDAFGTFQKFQEKQMQAQQKQMQGVQLTEEEIKEVQDLAKEVGQKDAIKNLMVKERQLDDMIQQISKTITAPIAELYREAMPEQNGGAEK	0	0	0	2448700	0	0	1646500	0	0	0	816233	548833	0	19.6386	19.066	0	1	0.970842	LBLM1_05290	protein of hypothetical function DUF964	-	-	-	-	COG3679	4	S	COG3679	Uncharacterized conserved protein	cytoplasm	Intracellular	Cytoplasmic		N		-	-	55	-
266	-	-	1	4	61.686	572	1.2733e-20	-	-	MTVTKITNLEFGKMVQAAAAKLNAQAEFINSLNVFPVPDGDTGTNMSMSMASGAKYEREATSTNVGDLAQALAKGLLMGARGNSGVILSQIFRGFAKGCADKQELSAKDFVDAYANGAQTAYKAVMKPTEGTILTVVRESAQAGLNEVKAGNDDLVDIMEKIYDASEEALKKTPDLLPVLKEVGVVDSGGQGLVFVLQAFYESLSGKVAENDLVKPDNAQIDEMINAKHHQSAQGKLDPNDIKYGYCTQMMVRIGRGKQVTQKFDYDTFYNYLAKLGDSLLVINDDEVVKVHVHTEFPGKVLSWGQQFGDLQTVKVDNMRWQQEEIMEKDEGEPTPLEKAKEAEKPALDTAVIAVASGDGIAKLLESLGVTHVINGGQTMNPSIQEIAEAINESGAKQA…	0	0	0	0	4058400	3409400	0	0	0	0	2.48927e+06	0	0	21.2473	0	0	1	0	LBLM1_07440	glycerone kinase	Dihydroxyacetone kinase family protein	Fatty Acids, Lipids, and Isoprenoids	Phospholipids	GO:0006071, GO:0004371	COG1461	4	R	COG1461	Predicted kinase related to dihydroxyacetone kinase	cytoplasm	Intracellular	Cytoplasmic		N		K07030	K07030; uncharacterized protein	427	-
161	-	-	1	3	35.119	306	6.1475e-92	-	-	MKQGTTILTLDNGYHLWTNTQGEGDIHLLALHGGPGGNHEYWEDAADQLKKQGLNVQVHMYDQLGSLYSDQPDYSDPKIADKYLTYEYFLDEVEEVRQKLGIDNFYLIGQSWGGLLVQEYAVKYGQHLKGAIISSMVDEIDEYVAHVNKVREDVLPAEEVAFMKECEKNNDYDNDRYQADVQVLNENFVDRKQPSKLYHVKDLGGTAVYNVFQGDNEFVITGKLKDWHFRNQLKNIKVPTLLTFGDHETMPLDTAKTMEKEIPNAKLVTTPNGGHHHMIDNPDVYYKHLADFIREVESDTFNK	0	0	0	0	0	6797900	0	0	0	0	2.26597e+06	0	0	21.1117	0	0	1	0	LBLM1_01490	putative prolyl aminopeptidase	Proline iminopeptidase (EC 3.4.11.5)	Amino Acids and Derivatives	Proline and 4-hydroxyproline	GO:0008233, GO:0006508	COG0596	4	R	MhpC	Predicted hydrolases or acyltransferases (alpha/beta hydrolase superfamily)	cytoplasm	Intracellular	Cytoplasmic		N		K01259	pip; proline iminopeptidase [EC:3.4.11.5]	274	-
212	-	-	1	3	21.523	201	1.5706e-59	-	-	MLISSYNPNEMGDVLVVVTGQAADQNVKQNQGVVQIVSAQDGSLLGYNFLKASEVLPELKEQNGQVFLSEDQVEKLNEKIQAAGFDEKLTADETPKFVIGYVESMTKHPKSDHLHITQVDLGDQKVQIVCGSPNIAEHVKVVVAKVGAMMPSGQIIWPGALVGVPSNGMICAARELNLKNAPQKPGCLILPDDFGQAGDAFDFARGNQLFA	0	0	0	3213700	0	3258500	0	0	0	0	2157400	0	0	21.0409	0	0	1	0	LBLM1_05480	EMAP domain-containing protein	-	-	-	GO:0000049	COG0073	4	R	ARC1	EMAP domain	cytoplasm	Intracellular	Cytoplasmic		N		K06878	K06878; tRNA-binding protein	136	-
291	-	-	1	1	21.813	198	6.652e-31	-	-	MKIVGIPGSNANHSYNRMLLEYISKAYEHDMTVVDVRKIPLFNESAKETPAAIQAMSDAIDAADAVVIACPETDHSVPSSLKSIIEWLSYQLHPFTNKPVLLVGASTDAQGSSRAQVDLRDVMISPGVNARVFQKEDFFMSFAQNLFDENGDITDPGTIKFLDKCLRDFECFAIANDQEVKLEEAALAKAEKEAAK	0	0	0	6094000	0	0	0	0	0	0	2.03133e+06	0	0	20.954	0	0	1	0	LBLM1_21300	flavin reductase	Fumarate reductase flavoprotein subunit (EC 1.3.99.1)	Respiration	Electron donating reactions	-	COG0431	4	R	COG0431	Predicted flavoprotein	cytoplasm	Intracellular	Cytoplasmic		N		-	-	26	K17363
250	-	-	1	2	66.877	603	1.8036e-84	-	-	MSKIKITPFGGVHENGKNMYAVEVDEQIFILDCGLKYPENELMGIDVVVPDWSFLKDSADRIVGVFLTQGHADAIGGLPYFLADFNVPVFGSELTIALAKLAVKDSADKKVKKFNDFHVVDAATEIDFNDVTVSFFKTTHSIPDTMGIVLQTPEGNIVYTGDFKFDQTAAEGYRTDLARLAQIGQQGVLLLLSDSAGSGITGMNTKEKDIAAYIQDTFEAAPGRVVVASVASNIMRVQQILNAAAATGRKVILSGHDLEQIIDTAMSLNKLKMPEDDLLITLEEAKKLPPEELVVLETGKMGEPIKALQQIANGDNKNITLNENDLVFVTTTPSYAMETTVQKTEDMLYRTGASVKFIAADLNPSGHANQNDEQLMLNFMRPQWFMPIQGEYRLLDQHA…	0	0	0	0	0	1713500	0	0	0	0	571167	0	0	19.1236	0	0	1	0	LBLM1_15740	hypothetical protein	Zn-dependent hydrolase, RNA-metabolising, CPSF 100 kDa analog	Clustering-based subsystems::Miscellaneous	null::Plant-Prokaryote DOE project	GO:0016787	COG0595	4	R	COG0595	Predicted hydrolase of the metallo-beta-lactamase superfamily	cytoplasm	Intracellular	Cytoplasmic		N		K12574	rnj; ribonuclease J [EC:3.1.-.-]	429	-
44	-	-	1	1	47.379	408	1.6739e-60	-	-	MNDQIDFQPILLGTDFNCYGMARSFYEAYGIKSIAYGVTHMAPTRYTKLADVHVIEGFNEDPGFIKSMREIAKNLKPDKKYLLLSCGDGYTELIAKHLDELKQWFVCPYVDYDMFQKLGTKETFYAAAEKYGLPYPKTKLIEAAEFTKPKEIELPFDFPIALKPSDSIAWLDIHFADRKKAYVLDTRAQFDKLLPEIAQAGYTGKLIAQDFIPGDDSNMRVVNAYVGQDHKVRMICLGHPLLEDPSPVAVGNYMVIIPEKNMEIYQTIQKFLEEINYVGFADFDMKYDRRDGKFKIFEINLRQGRSSYYCTLNGYNLAKYVVDDAIYHRPYDHTDYADGNKLWLSVPKKVFYKYAKEGPDKERAKQMLESGNWGTTAFDKHDTLKQRLLMHYAFSLMPK…	0	0	0	1016000	0	0	0	0	0	0	338667	0	0	18.3695	0	0	1	0	LBLM1_00080	ATP-grasp superfamily protein	-	-	-	-	COG3919	4	R	COG3919	Predicted ATP-grasp enzyme	cytoplasm	Intracellular	Cytoplasmic		N		K17810	asl; D-aspartate ligase [EC:6.3.1.12]	285	-
143	-	-	1	1	11.471	102	5.0337e-72	-	-	MMRGMNMQQMMKQAKKMQQKMMEEQQNLAKEEFIGVSPDEMVKATFTGDKKLTDLQIDPQAVDPDDVDMLADLVLAAVNDGLEKVDAATQQKFGKYTKGLNI	0	0	0	0	0	6183900	0	0	0	0	2061300	0	0	20.9751	0	0	1	0	LBLM1_19180	hypothetical protein	-	-	-	-	COG0718	4	S	COG0718	Uncharacterized protein conserved in bacteria	cytoplasm	Intracellular	Cytoplasmic		N		K09747	K09747; uncharacterized protein	64	-
322	-	-	1	1	26.928	238	9.0091e-56	-	-	MKRVVVDESFWEVFPDAEIAIMYVDGIDNHDTDENKAERAELLKQATAESAKFTKEETFRDNPVVAQWREAYAKFPKRKGARASIEALLKRASQGHVFEPIEPLVDVYNSISLRYGVPVGIEDRDKIAGDMHLGKAKGGESFQPVGADKDDPAREGEILYYDDEGAVCRSLNWRDAQRTMLTSDSKNVVIVMEAVNEDQILRTHEAMDELQKLIEHYFGQKPSAPHYLTKENPIADVD	0	0	0	0	0	3809000	0	0	0	0	1.26967e+06	0	0	20.276	0	0	1	0	LBLM1_15030	B3/4 domain protein	-	-	-	GO:0004826, GO:0003723	COG3382	4	S	COG3382	Uncharacterized conserved protein	cytoplasm	Intracellular	Cytoplasmic		N		-	-	179	-
168	-	-	1	2	12.142	105	1.3257e-21	-	-	MSENQPRDNEEIFTLVDEKGNEELYKEAMRFKSDQNGKWYICLYPLDEENADEVDIEAFSFEPASDMDGVDSGDIQLMPIESDEEWAMVQEVLNTFIDDEGNFNA	0	0	0	0	1977700	0	0	0	0	0	659233	0	0	19.3304	0	0	1	0	LBLM1_16710	protein of hypothetical function UPF0473, YrzB	-	-	-	-	COG3906	4	S	COG3906	Uncharacterized protein conserved in bacteria	cytoplasm	Intracellular	Cytoplasmic		N		-	-	63	-
196	-	-	1	1	21.11	177	0.011298	-	-	MLDITKLLHESIEFDWQLDEDHDIQLGAEARVQNVFTALDVELAEIANAAEWFKVWKEHQGKQLPGRTHHQTVLEEYVDALNFFLLFSAKKQWTHLIVLDEQMLTRIKNGKPAEKVPDWNKEYLAIKNFLYGSYFNHRQEDFRHAWHLFLKLGLVDFGFTEDEIMAAYEEKLKINIQRQEDNY	0	0	0	0	1492100	0	0	0	0	0	497367	0	0	18.924	0	0	1	0	LBLM1_06560	dUTPase	-	-	-	-	COG4508	4	S	COG4508	Uncharacterized protein conserved in bacteria	cytoplasm	Intracellular	Cytoplasmic		N		-	-	148	-
220	-	-	1	1	46.499	447	0.0051302	-	-	METEKIMETVRMVSDEKLDLRTITMGISLLDCIDSDSDRACQKIYDKITKKAKDLVRVGEEIETEFGIPVANKRITVTPISLIAAASGDHDYVKYALALDRAAKTVGVDFIGGYSALVQKGYQNGDKTLIKSLPEALTQTDLVCASVNVGSTRTGINMDAVKEMGEVVKKASELDYMNNAKMVIFCNAVEDNPFMAGGFHGVGESDVVINCGVSGPGVVKAALEKVKGESMDVVAETIKKTAFKVTRMGQLVGTTAAKRLGAKFGIVDLSLAPTAAIGDSIAEILEEIGLSSVGAHGTTAALAMLNDAVKKGGIMACSHVGGLSGAFIPVSEDAGMIKAVNAGYLNVSKLEAMTAVCSVGLDMIAVPGDIEASTISGMIADEAAIGMINAKTTAVRVIP…	0	0	0	0	0	1217200	0	0	0	0	405733	0	0	18.6302	0	0	1	0	LBLM1_15380	glycerol-3-phosphate dehydrogenase	-	-	-	-	COG2848	4	S	COG2848	Uncharacterized conserved protein	cytoplasm	Intracellular	Cytoplasmic		N		K09157	K09157; uncharacterized protein	518	-
206	-	-	1	1	12.777	115	2.5993e-85	-	-	MQIKVNGKDVNLNFGVRFIRELDQKAGLTLTVQGIKQNFGMALTKVIPALQSYDVAVLAELLYCAAWDNQKRPSLSDIDAFLDDTNTDIDKLFDDVQEELKSSNAARTATKNLKA	0	0	0	0	12077000	11216000	0	0	0	0	7.76433e+06	0	0	22.8884	0	0	1	0	LBLM1_06090	phage protein	phi 11 orf40 homolog [SA bacteriophages 11, Mu50B]	Phages, Prophages, Transposable elements, Plasmids	Phages, Prophages	-	-	4	-	-	-	cytoplasm	Intracellular	Cytoplasmic		N		-	-	30	K07045
255	-	-	1	2	34.68	311	1.2196e-288	-	-	MTKNLYVDIHVLQTVPASNINRDDSGAPKTALYGGVTRARVSSQSWKHAMREAFKKDSDGAEWLLSHRTKKGIQLLAAKLAEKDNTLDLDAATKKAIEVFKAAGIKVKKDENTTGALFLLSDGQIDKLADYALQNDSYDKKELKEVFSDKNSLDLALFGRMVADNPELNVDAASQVAHAISTHEIVPEFDYFTALDDEQDSAGAAMIDTLEFNSSTLYRYANVNVKELFHNLGSAELTLKGIELFIKKFVLSMPTGKQNSFANKTIPPYVMVTIRNDTPVNLVSAFEEPVRSNNGYIKKSIEKLENEYDVTQSFVEKPQTTVVLSTKESKIDNQVKDISSLLTNVAECLERMMNDENISD	0	0	0	7939400	8549700	0	0	0	0	0	5.49637e+06	0	0	22.39	0	0	1	0	LBLM1_12490	hypothetical protein	CRISPR-associated protein, CT1975 family	DNA Metabolism	CRISPs	-	-	4	-	-	-	cytoplasm	Intracellular	Cytoplasmic		N		K19124	casC, cse4; CRISPR system Cascade subunit CasC	287	-
180	-	-	1	2	15.291	136	2.5496e-36	-	-	MAFNKSLAGYFDDLQHIGIPTDDLQKTVAFWEKLGFKMLGNFDTDDQGNEVVFMQYAHLTLEIWTGDGAVRQTGAINHISLNTSDADAAFKAAKAAGFKMKEDKVQHLDFWQHGIKFFNIEGPNAETIEFCQIVKD	0	0	0	0	0	7084300	0	0	0	0	2.36143e+06	0	0	21.1712	0	0	1	0	LBLM1_17090	putative lactoylglutathione lyase	-	-	-	-	-	4	-	-	-	cytoplasm	Intracellular	Cytoplasmic		N		K01759	GLO1, gloA; lactoylglutathione lyase [EC:4.4.1.5]	70	-
275	-	-	1	1	37.012	323	5.2834e-35	-	-	MTEEQPIKLNQEAQSLLDAVNAIYPQGSVFVQFEGEKSGWLRHDQARQTTLPGGLVITVTDLTAPDYTASHELLHLLMLLRGFPQIFFQLSLGSEELDEQMMIMATDLYDTVMHRVVTAEQRKHGLIDDQIEAEYFKGIEHTLTPESDRADDERTMRLLTILDALVFYGTGDHLAEYEARLTKLYPVAAKAAVAMYEKLVAKPINSPFDLRRNVVKLFELFDEQMTAWELPKLHNKEFVTLSPVLSERQLRLSVRQVFEIFHSDMKDRKTGKRAYIGVRRNDGQNSFTIPAPENDAPAEFLKLYDEPVEKLLTDLNVPFIVRK	0	0	0	0	0	1516700	0	0	0	0	505567	0	0	18.9475	0	0	1	0	LBLM1_20270	hypothetical protein	-	-	-	-	-	4	-	-	-	cytoplasm	Intracellular	Cytoplasmic		N		-	-	220	-
36	-	-	1	1	8.5215	74	2.7499e-26	-	-	METRIFFNPGDSIANIHDYNEAVRKGQIFKKERKIDDLVIAKGPDDEEYAIFYAKDALPADHAKAQPYDVKEHL	0	0	0	0	1121100	0	0	0	0	0	373700	0	0	18.5115	0	0	1	0	LBLM1_00490	hypothetical protein	-	-	-	-	-	4	-	-	-	cytoplasm	Intracellular	Cytoplasmic		N		-	-	59	-
213	-	-	1	3	12.184	105	3.3564e-164	51	69	MEALPKVNAEQLQKYLKGQVVLMFTADWCPDCQFIKPAMPEVEKDFADFKFYAVDRDENLDLATELNVMGIPSFIAYRDGQEIGRFVNKDRKTKQQVEDFLSNLK	0	0	0	5911000	5453700	0	11834000	9920300	9047800	0	3.78823e+06	1.02674e+07	0	21.8531	23.2916	0	1	1.06582	LBLM1_05470	thioredoxin	Thioredoxin	Miscellaneous::Protein Metabolism	Plant-Prokaryote DOE project::Selenoproteins	GO:0045454	COG0526	1,3	OC	TrxA	Thiol-disulfide isomerase and thioredoxins	cytoplasm	Intracellular	Cytoplasmic		N		-	-	74	-
187	-	-	1	2	32.727	304	0.00029519	-	-	MHSFLSIDVGGTAIKYALLNNAGQITKKDKVPTPTSSLTEFMKSLYAIIDQYQAQISGLAVCVPGKVDPQKQVVVFSDTLPFLKNWDLPKLFKEHYRKILPIAVENEGRAAALAESWLGNLHGETDAAAILLGTDISSGIITNGKLNYGAHAGAGMLNFVPTNFKAEGTDRLAGFNGSSVKMIQDVIEASGLPEGADGLAAFRMIEAGNPDAAKVFNEYCYQIACLILSMQAIVDLNKVVIGGGISAQPILIKTINAQYDQLVESMPIVKKEMVKPKIEPAKFKNDANLYGALDALLLKLDEQN	0	0	0	12181000	11609000	0	0	0	0	0	7930000	0	0	22.9189	0	0	1	0	LBLM1_04830	hypothetical protein	N-acetylmannosamine kinase (EC 2.7.1.60)	Cell Wall and Capsule	Capsular and extracellular polysacchrides	-	COG1940	2,3	KG	NagC	Transcriptional regulator/sugar kinase	cytoplasm	Intracellular	Cytoplasmic		N		-	-	141	-
236	-	-	1	1	35.899	328	6.7577e-15	-	-	MKVLMYGTHPYEKPYAEKWAQQTQTELKMVDEPLNDETVDLAKGFDAITVLQTASMGSTAVYEKLASFGIKQISCRMVGVDMVDLDAAKANHLTVTNVASYSPRAIAEMGVAQAMYLLRRIGIFDARMNQNHDFSWNETLISNEIYNCTVGLIGAGHIGTATAQIYKALGARVLVNDIAYDPALEPFAEYVDRETIFKEADIISLHTPLLPSTRGMIGEKELKKMKKTAYLINMARGALIDTSALIKALKDGEIAGAGLDTLADETTFFGQTNVAEKDVPADYKELAAMPNVVITPHVAFFTQTAARNMVQIASNDAITIANGGRSRNEIRY	0	0	0	0	0	2380700	0	0	0	0	793567	0	0	19.598	0	0	1	0	LBLM1_10030	D-lactate dehydrogenase	D-lactate dehydrogenase (EC 1.1.1.28)	Carbohydrates::Carbohydrates	Fermentation::Fermentation	GO:0008152, GO:0055114, GO:0051287, GO:0016616, GO:0048037	COG1052	3,4	CHR	LdhA	Lactate dehydrogenase and related dehydrogenases	cytoplasm	Intracellular	Cytoplasmic		N		K03778	ldhA; D-lactate dehydrogenase [EC:1.1.1.28]	204	-
278	-	-	1	2	46.872	428	1.2769e-68	-	-	MTQRNAIILAAGKGTRMKSKLYKVLHQVCGKTMVEHVLGQLEEAKIDNIVTVVGYGAETVEQTLGNRTKYALQKQQLGTGHAVMQTESLLGDQEGETLIVSGDTPLFTAATFNKMFEYHEQRHAAVTILTSVAPDPTGYGRIVRNDVGIVERIVEQKDATHEEQEIHEINTGVYCFDNQKLFQALKLINNDNAQGEYYLTDVIGILKNHGEIVTAYRMADFDESMGVNDRVALARANKIMRKRINTRLMKDGVTMVDPETTYIDADVKVGRDTVIEGNVVIKGNTTIGSDCFIGAHSVIKDSVLHDDVKVYASTLEEAEMHTGSDVGPNSHLRPQAEIGKGVHIGNFCEIKKAYIGENTKIGHLSYVGDATLGKNINIGCGVVFVNYDGSKKHHTNVGD…	0	0	0	0	0	0	5720400	4182400	7305800	0	0	5736200	0	0	22.4517	0	0	1	LBLM1_20120	UDP-N-acetylglucosamine diphosphorylase/glucosamine-1-phosphate N-acetyltransferase	Glucosamine-1-phosphate N-acetyltransferase (EC 2.3.1.157)	Miscellaneous::Cell Wall and Capsule::Cell Wall and Capsule::Cell Wall and Capsule	Plant-Prokaryote DOE project::null::Capsular and extracellular polysacchrides::null	GO:0005737, GO:0000902, GO:0009252, GO:0009103, GO:0003977, GO:0000287, GO:0019134, GO:0009058, GO:0016779	COG1207	1	M	GlmU	N-acetylglucosamine-1-phosphate uridyltransferase (contains nucleotidyltransferase and I-patch acetyltransferase domains)	cytoplasm	Intracellular	Cytoplasmic		N		K04042	glmU; bifunctional UDP-N-acetylglucosamine pyrophosphorylase / glucosamine-1-phosphate N-acetyltransferase [EC:2.7.7.23 2.3.1.157]	380	-
281	-	-	1	1	45.283	419	4.278e-21	-	-	MKKMIIQGGNRLSGEVTIGGAKNSTVALIPAAILADTPVQFDTVPDILDVHNLMIILESMNVKSSFKHGVLNIDPTQIMEAELPSKAIKSLRASYYFMGALLGRFHRATVTFPGGDNIGPRPIDQHLKAFKALGANVSESGGTVKMDAPNGLHGTRIFMDMVSVGATINAVLAAVRAQGTTIIENAAREPEIVDLATFLNNMGAKIRGVGTDTIRITGVDTLQSMNTHTIIADRIETGTYLSLAAAMGDGVMLNNVIPEHLEAYTSKLIDMGVDLQIDSDKIYVPKTDHLKPISVKTMPYPGFATDLQQPLTPLLSKAAGESTIVDTIYPKRVKHIPELQKMGMDIEAQDGRIVVRHTEKLHGADVKAGEIRAGASLMIAGLMADGETVIHDADHILRG…	0	0	0	0	0	0	3745400	2240500	3220100	0	0	3.06867e+06	0	0	21.5492	0	0	1	LBLM1_20010	UDP-N-acetylglucosamine 1-carboxyvinyltransferase	UDP-N-acetylglucosamine 1-carboxyvinyltransferase (EC 2.5.1.7)	Cell Wall and Capsule::Cell Wall and Capsule	null::null	GO:0008760, GO:0019277, GO:0016765	COG0766	1	M	MurA	UDP-N-acetylglucosamine enolpyruvyl transferase	cytoplasm	Intracellular	Cytoplasmic		N		K00790	murA; UDP-N-acetylglucosamine 1-carboxyvinyltransferase [EC:2.5.1.7]	371	-
302	-	-	1	3	19.762	173	4.8797e-61	-	-	MHIEKAEMKDLDRVVEILRDGRNQLAESGIDQWQGDYPNVEHIQEDIEHGFAYLVHSDDHETVGAFAIVAAPDHSYDELDGKWLVDTDNYLVIHRVAIHSDHAGNGYASGLFTSVIDYVKENPNGVKSLRIDTHEDNKPMQHLIEKYGFTRVGTLHGVYRPEETSYVYEMPIQ	0	0	0	0	0	0	3824000	0	0	0	0	1.27467e+06	0	0	20.2817	0	0	1	LBLM1_08950	hypothetical protein	-	-	-	-	COG1247	1	M	COG1247	Sortase and related acyltransferases	cytoplasm	Intracellular	Cytoplasmic		N		-	-	128	-
227	-	-	1	1	32.222	289	0.0056531	-	-	MKGIILAGGSGTRLYPITRGISKQLIPVYDKPMIYYPLSTLMLSGIRDVLIISTPEYMPLFQKLLGDGSELGMNFSYKVQEQPNGLAEAFILGEDFIGNDSVCLILGDNIFYGAGLSQLLQSAAAKSEGATVFGYHVNDPERFGVVEFDENMHALSIEEKPKNPKSNYAVTGLYFYDNDVVDIAKNIQPSARGELEITDVNTEYLRNGKLDVKLMGRGYAWLDTGTHDAMLEASNFIATIEKRQNLKVASLEEIAYRMGYVDANQLYQLAQPLKKNDYGQYLLRLLDQK	0	0	0	0	0	0	0	421960	0	0	0	140653	0	0	17.1018	0	0	1	LBLM1_04120	glucose-1-phosphate thymidylyltransferase	Glucose-1-phosphate thymidylyltransferase (EC 2.7.7.24)	Cell Wall and Capsule::Cell Wall and Capsule::Cell Wall and Capsule	Capsular and extracellular polysacchrides::Capsular and extracellular polysacchrides::Cell wall of Mycobacteria	GO:0008879, GO:0045226, GO:0009058, GO:0016779	COG1209	1	M	RfbA	dTDP-glucose pyrophosphorylase	cytoplasm	Intracellular	Cytoplasmic		N		K00973	rfbA, rmlA, rffH; glucose-1-phosphate thymidylyltransferase [EC:2.7.7.24]	254	-
285	-	-	1	2	73.984	678	9.8128e-43	-	-	MNNNRKNNGFAHNVLFYAIIFLCIMGIAYFFFGGSSTNTQSKNVSQSTFVTELKDNKVKSFQLQPDGGVYKITGTYRKPQKVSSSDAGFSIVGQKSSTTTSFQSSVLDSDVTLSQLQKYAEKHNVTISTKAEESNSLWMNLLFTILPLIIMVFFFYMMMGQASQGGRGGGMMNFGKSKAKPANAKENKVRFSDVAGEEEEKQELVEVVEFLKNPKKFTRLGAKIPSGVLLEGPPGTGKTLLAKAVAGEAGVPFFSISGSDFVEMFVGVGASRVRDLFDQAKKAAPSIIFIDEIDAVGRRRGSGMGGGHDEREQTLNQLLVEMDGFNGDEGVIVMAATNRADVLDPALLRPGRFDRKILVGAPDVKGREAILRVHARNKPLGPDVDLKEIAKQTPGFVGA…	0	0	0	0	0	0	0	0	3159400	0	0	1.05313e+06	0	0	20.0063	0	0	1	LBLM1_19820	cell division protein FtsH	Cell division protein FtsH (EC 3.4.24.-)	Clustering-based subsystems	null	GO:0004222, GO:0006508, GO:0005524, GO:0008270, GO:0016021, GO:0000166, GO:0017111, GO:0016020, GO:0030163	COG0465	1	O	HflB	ATP-dependent Zn proteases	inner membrane	Multi-transmembrane	Membrane	Sec-(SPI)	N		K03798	ftsH, hflB; cell division protease FtsH [EC:3.4.24.-]	510	-
192	-	-	1	1	18.265	166	4.4508e-07	-	-	MSEYKNLLVGVDGSEQSKMAVQKAIDIAKRNNAKLHLLSIVNGERYPNTSTVGYGFVDRDIYKKATDEMTKELAEMKKKAEAAGVSDVVTDVKIGNAKMELTEGYAKEHDVDLILVGATGLNMIGRMIVGSTAAYVIRQADCDVMVIKTDENNKKLNVKMESYPEI	0	0	0	0	0	0	0	0	634680	0	0	211560	0	0	17.6907	0	0	1	LBLM1_04960	putative universal stress protein UspA	Universal stress protein family	Stress Response	null	GO:0006950	COG0589	1	T	UspA	Universal stress protein UspA and related nucleotide-binding proteins	cytoplasm	Intracellular	Cytoplasmic		N		-	-	110	-
202	-	-	1	6	89.767	810	6.5477e-150	-	-	MKVSYQWLNEYLPLEKNQIEPSALAEKLALTSVDINEVYSPSDGLSNIVVGQIESVTPHPDSDHLNLCQVKISEGAVVQIVCGAPNVSQAAGKKVIVALAGAKLKDGTKIKRGKIRGEESNGMLCALQEIGFSDKIAPKAYEEGIWFLPDDAKVGDAVFGYLGMDDTIIDTDLTPNRGDMLSMYGNVNDLSAIYDLPNNFVSHDVKENGTQKAADMLKITIPDPQIAPAYKARVIKNVKLGESPMWLQIRLWNAGIRPINNVVDVTNYILLKYGQPMHSYDYDRLPAHELSVRHAHEGEKFVTLDEAEQTLQKEDIVVTSNDEPVCLAGTMGGLNTAVSDQTQNVVLEAAIFDSVMVRKQARRLDLHSESSMRFERGINPETVETALNEAAYWLQQLAG…	0	0	0	0	0	0	16806000	8135700	10043000	0	0	1.16616e+07	0	0	23.4753	0	0	1	LBLM1_06360	phenylalanyl-tRNA synthetase, beta subunit	-	-	-	GO:0006432, GO:0005524, GO:0000287, GO:0000049, GO:0008033, GO:0004826, GO:0003723, GO:0005737	COG0072	2	J	PheT	Phenylalanyl-tRNA synthetase beta subunit	cytoplasm	Intracellular	Cytoplasmic		N		K01890	FARSB, pheT; phenylalanyl-tRNA synthetase beta chain [EC:6.1.1.20]	558	-
37	-	-	1	6	20.643	185	1.5506e-196	-	-	MIQTIDLKKGMVFERGGKLLKVLQINHHKPGKGNTLMQMDIQDVRTGSIVHTTMRPSEKVEQVNVDKKNAQYLYDEGNTAVFMDMETYEQYEISDEQLTEEKKYLVENMQVQMDFVGSELVGIELPTTVVLTVEHTEPMIKGATIDGGGKPATMSTGLVVNVPAFIKNGDQIIVNTMDGSYKSRA	0	0	0	0	0	0	8670800	2324400	4544900	0	0	5.18003e+06	0	0	22.3045	0	0	1	LBLM1_00350	translation elongation factor P	Translation elongation factor P	Protein Metabolism	Protein biosynthesis	GO:0005737, GO:0043043, GO:0003746, GO:0006414,	COG0231	2	J	Efp	Translation elongation factor P (EF-P)/translation initiation factor 5A (eIF-5A)	cytoplasm	Intracellular	Cytoplasmic		N		K02356	efp; elongation factor P	147	-
262	-	-	1	1	34.492	311	1.0052e-29	-	-	MSVSVVFMGTPQFAVPILQALIDDEAYDVKAVVTQPDRRVGRKHELRATPVKELAVKYGIEVLQPEKLSGSPEMQRVIDLAPDFEITAAFGQFLPVKMLEAAKIAAINVHGSLLPKYRGGAPIQYSIINGDQETGVTIMYMVKAMDAGDIIAQKAIPITKQDDSGTMFEKLSLLGRDLLMETLPKMIAGDVQPVKQDPEKVVFSPNITSEQERIDYRLPADRIDDKVRGLRPFPIGNMIIDGLQTKIYDVTPLDEKTDLAPGQVVRVEKHALILAAGDHTTYRINRLKPKGKREMDITSYLNGHQNLKQGVQAITDEE	0	0	0	0	0	0	5213400	2717200	4720600	0	0	4.21707e+06	0	0	22.0078	0	0	1	LBLM1_07350	methionyl-tRNA formyltransferase	Methionyl-tRNA formyltransferase (EC 2.1.2.9)	Clustering-based subsystems	null	GO:0071951, GO:0004479, GO:0009058, GO:0016742	COG0223	2	J	Fmt	Methionyl-tRNA formyltransferase	cytoplasm	Intracellular	Cytoplasmic		N		K00604	MTFMT, fmt; methionyl-tRNA formyltransferase [EC:2.1.2.9]	221	-
86	-	-	1	2	10.002	86	0	-	-	MSDERNARKVYQGRVVSDKMDKTITVVIDTYKSAPVYGKRVRYSKKYYAHDENNEAKSGDTVEIMETRPLSAKKRFRLVKIVKKAD	0	0	0	0	0	0	4110800	2221200	4137500	0	0	3.48983e+06	0	0	21.7347	0	0	1	LBLM1_03160	ribosomal protein S17	SSU ribosomal protein S17p (S11e)	Protein Metabolism	Protein biosynthesis	GO:0005840, GO:0005622, GO:0006412, GO:0003735	COG0186	2	J	RpsQ	Ribosomal protein S17	cytoplasm	Intracellular	Cytoplasmic		N		K02961	RP-S17, MRPS17, rpsQ; small subunit ribosomal protein S17	90	-
216	-	-	1	13	63.349	562	0	-	-	MDEKTQVATALQTALPDMSIEDIKNKLERPKTNKNGDYAFPTFFLAKELHKAPQMIAGELIEKIDQTGFEKVVAAGPYINFFLDKANVGAGILKEILADPEHYGNLDLGHQANVTIDMSSPNIAKPMSMGHLRSTVIGNAIANIMKKVNYNPIKIDHLGDWGTQFGKLMAAYEMWGDEEAVKADPINTLQKYYVKINTEADEHPEYAEAGREWFRKLEDGDEEAVRLWKWFRAESLKRFMKVYDMLDVQFDSYNGEAFYNDKMDEILQLLNDKHLLQKSRGAGIVDLSKYDLNPAMVQKSDGSTLYMTRDLATALFRKRMYGFEQSLYVVGAEQSYYFQQLKATLATMGFTWSKQIHHIPFGLMTLNGKKMSTRKGNVVQLEEVLDESIKLARQQIAEK…	0	0	0	0	0	0	0	6333800	0	0	0	2.11127e+06	0	0	21.0097	0	0	1	LBLM1_05260	arginine--tRNA ligase	-	-	-	GO:0004814, GO:0005524, GO:0006420, GO:0005737, GO:0000166	COG0018	2	J	ArgS	Arginyl-tRNA synthetase	cytoplasm	Intracellular	Cytoplasmic		N		K01887	RARS, argS; arginyl-tRNA synthetase [EC:6.1.1.19]	430	-
150	-	-	1	1	53.821	470	9.7893e-66	-	-	MLTIYNTLTRKKEEFKPLHPGVVNMYVCGPTVYNYIHIGNARSAIAFDTVRRYLEFKGYQVNYVSNFTDVDDKMIKAAAEQGITVPQLADKFIKAFMEDTAALNIEPATKRPRATESIPEIIDFIKVLIEKDYAYVKDGNVYYRTRKFKHYGELSGQSIDDLETGASEHITAEEIQQKEDPLDFALWKAAKPGEINWDSPWGQGRPGWHIECSVMSTRYLGKTIDIHAGGQDLQFPHHENEIAQSEAETGQQFVRYWMHNGFVTIGKDNEKMSKSLHNFITVHDIIKHVDPQVLRFFMATTQYRRPIQYSEANLQDAQNNLEHIRNTYDNLTYRQRDAQNGNDDEVAQRVAAFTQQFITAMDDDINVQNGIATVYELVKYANVYAQKPVVKAEALKTLK…	0	0	0	0	0	0	0	0	4634700	0	0	1544900	0	0	20.5591	0	0	1	LBLM1_19410	cysteinyl-tRNA synthetase	Cysteinyl-tRNA synthetase (EC 6.1.1.16)	Miscellaneous::Miscellaneous	Plant-Prokaryote DOE project::Plant-Prokaryote DOE project	GO:0006423, GO:0005524, GO:0004817, GO:0000166, GO:0005737	COG0215	2	J	CysS	Cysteinyl-tRNA synthetase	cytoplasm	Intracellular	Cytoplasmic		N		K01883	CARS, cysS; cysteinyl-tRNA synthetase [EC:6.1.1.16]	379	-
311	-	-	1	2	80.998	732	2.3712e-17	-	-	MAKERIYELAKELKMPSKDLVDLAKKEGITVKSHMSSVTSEEANRLRSMAKGTNKPAAAKASQPKQEQPKRPEHNSRPQNGQQSQNNNRHSNNNRGGNDDNGRGVHVFNKNKNNKKNRRNKNNKHNKNQRMREVKKQQPTQRKDRPLPDVLEYTEGMNAQDLAKLLHRPAAEIIKKLFMLGVMVNQNQSLDTDTIELLAADYGIEAKEKVQEDIADLDKFFDQENQNTEHMVSRPPVVTVMGHVDHGKTTLLDKIRHSHVTDSEAGGITQAIGAYQVDYNGKLITFLDTPGHAAFTEMRARGANITDITVLVVAADDGVMPQTVEAINHAKAAHTPIIVAVNKVDKPGANPNRVIEELAQYELIPEDWGGDTIFVNISAKFGKNIDELLDMILLQAEMM…	0	0	0	0	0	0	0	0	3352700	0	0	1.11757e+06	0	0	20.0919	0	0	1	LBLM1_14780	translation initiation factor IF-2	Translation initiation factor 2	Protein Metabolism::Clustering-based subsystems::Protein Metabolism	Protein biosynthesis::null::Protein biosynthesis	GO:0006413, GO:0005525, GO:0003743, GO:0005622, GO:0003924	COG0532	2	J	InfB	Translation initiation factor 2 (IF-2	cytoplasm	Intracellular	Cytoplasmic		N		K02519	infB, MTIF2; translation initiation factor IF-2	496	-
67	-	-	1	1	11.536	104	0.00029085	-	-	MASQIDQQQVKHVAELAKLEFNDAELAKFTPQLGSIIDMFEELQAQNTDGVEPMYSPTDRVNVMREDVAVKSNEREALLKNAPDTEGGLIKVPAIMDDESEDGE	0	0	0	0	0	0	0	0	2801800	0	0	933933	0	0	19.833	0	0	1	LBLM1_03460	aspartyl/glutamyl-tRNA amidotransferase subunit C	Glutamyl-tRNA(Gln) amidotransferase subunit C (EC 6.3.5.7)	Miscellaneous::Protein Metabolism	Plant-Prokaryote DOE project::Protein biosynthesis	GO:0006450	COG0721	2	J	GatC	Asp-tRNAAsn/Glu-tRNAGln amidotransferase C subunit	cytoplasm	Intracellular	Cytoplasmic		N		K02435	gatC, GATC; aspartyl-tRNA(Asn)/glutamyl-tRNA(Gln) amidotransferase subunit C [EC:6.3.5.6 6.3.5.7]	84	-
91	-	-	1	3	9.0052	78	0	-	-	MGRSLKKGPFADASLLKKVDAQKDNEKKTVIKTWSRRSTIYPSFIGYTFAVYDGRKHVPVYVQEDMVGHKLGEFVPTRTFRGHAGDDKKTGKK	0	0	0	0	0	0	0	0	478510	0	0	159503	0	0	17.2832	0	0	1	LBLM1_03110	30S ribosomal protein S19	SSU ribosomal protein S19p (S15e)	Protein Metabolism	Protein biosynthesis	GO:0005840, GO:0006412, GO:0003735, GO:0015935	COG0185	2	J	RpsS	Ribosomal protein S19	cytoplasm	Intracellular	Cytoplasmic		N		K02965	RP-S19, rpsS; small subunit ribosomal protein S19	122	-
100	-	-	1	5	135.32	1212	3.0804e-124	-	-	MIDVNKFESMQIGLASPQKIRSWSYGEVKKPETINYRTLKPEKDGLFDERIFGPTKDYECACGKYKRIRFKGRVCDRCGVEVTSSKVRRERMGHIELAAPVSHIWYFKGIPSRMGLVLDMSPRALEEVIYFASYVVLDAGDTPLEKKQLLSEAEYREKKEEYGDRFTAEMGAEAIQKLLADVDLEKEATELKAVLKEATGQKRTRAVRRLDILEAFLKSGNKPEWMVMDVIPVMPPDLRPMVQLEGGRFATSDLNDLYRRVINRNNRLKRLLELNAPGIIVQNEKRMLQEAVDALIDNGRRGRPVAGPGNRPLKSLSHLLKGKQGRFRQNLLGKRVDYSGRSVIDVGPNLKMNQMGLPVPMAMELFKPFIMHELTKRGLATNVKAAKRLIDKRDNKVFD…	0	0	0	0	0	0	7739600	4433500	6646400	0	0	6.27317e+06	0	0	22.5808	0	0	1	LBLM1_03000	DNA-directed RNA polymerase, beta' subunit	DNA-directed RNA polymerase beta' subunit (EC 2.7.7.6)	RNA Metabolism	Transcription	GO:0006351, GO:0003677, GO:0003899	COG0086	2	K	RpoC	DNA-directed RNA polymerase, beta' subunit/160 kD subunit	cytoplasm	Intracellular	Cytoplasmic		N		K03046	rpoC; DNA-directed RNA polymerase subunit beta' [EC:2.7.7.6]	1083	-
191	-	-	1	1	36.546	328	0.0058949	-	-	MKHKVTIRDLAKAAGVSVTTVSQILNGKGQRFSQATQQRVLELRDQMNYVPDFNARNLIMRSSKTIGVLVPNIGNPFFSTFIRGVQEAARQAEFMPLIFSANHEEKLERYYLGRLIERAVDGLIIASSSITTDTIEQLLKPNDIPYLLFDQNEANGGDRLLIDDYQGGYLAAEHLAGLGHQHVVSIMPENMTDNLNHRLRGLIDGLRKHHVDFNEQTDVIYGELTKHGGYSCTKGVLEEHPTAVFAANDEMAIGLYRGLAENGVSVPDDISVVGFDDIDLAEYVTPKLTTIQQPIREIGEQATKMLFNRIQNPDTAIQTSYFGVKLVVRDSTKQA	0	0	0	0	0	0	0	2916800	0	0	0	972267	0	0	19.891	0	0	1	LBLM1_05010	transcriptional regulator	Ribose operon repressor	Carbohydrates	Monosaccharides	GO:0006355, GO:0005622, GO:0003700	COG1609	2	K	PurR	Transcriptional regulators	periplasm	Intracellular	Cytoplasmic		N		K02529	lacI, galR; LacI family transcriptional regulator	211	-
169	-	-	1	1	16.155	145	0.00031844	-	-	MRLLGLDVGSKTVGVAESDPLGWTAQAVEIIPIDEEAGEFGLDRVAELVKSRQIAGFVIGLPKNMNNTEGPRVEASHHYGELLVEKFGLPIDFQDERLTTVEAHRMLVEQADISRRKQKKVIDELAATLILQNYLDRHGKLVQKL	0	0	0	0	0	0	0	0	1587500	0	0	529167	0	0	19.0134	0	0	1	LBLM1_16720	crossover junction endodeoxyribonuclease	-	-	-	GO:0006139, GO:0016788, GO:0005737, GO:0006281, GO:0006974, GO:0006310	COG0816	2	L	COG0816	Predicted endonuclease involved in recombination (possible Holliday junction resolvase in Mycoplasmas and B. subtilis)	cytoplasm	Intracellular	Cytoplasmic		N		K07447	ruvX; putative holliday junction resolvase [EC:3.1.-.-]	148	-
303	-	-	1	1	42.737	377	0.0007393	-	-	MQKFHLIATAAAGIEALVGKELRALGYETQVENGRVRFEGDLRDIMVANLWLRTADRVKIIVGEFDATDFDSLFEQTKALPWEDLLPIDAAFPVEGKSHRSQLHNVPSVQAIVKKAIVDRLSTVYHRRTRLSETGATYPLEVAINKDHVLLTLDTTGPSLFKRGYRKGKGGAPLKENMAAALVMLAHWFPDNPFVDPVCGSGTIPIEAALIGHNIAPGINRDFQCERWINLMPENLSDDVRDEADAKADYDIELDIHGYDIDQNMIDIAQRNCQAAGLTHDITFKQLAVKDWHTDKLNGVIVANPPYGERLSDQESVRELYRQMGEIYRPMTTWSKYILTADLEFETYYGQKATKRRKLYNGALRTDLFQYWGQKQR	0	0	0	0	0	0	0	176370	0	0	0	58790	0	0	15.8433	0	0	1	LBLM1_08900	hypothetical protein	FIG001721: Predicted N6-adenine-specific DNA methylase	Cell Division and Cell Cycle	null	GO:0003723	COG0116	2	L	COG0116	Predicted N6-adenine-specific DNA methylase	cytoplasm	Intracellular	Cytoplasmic		N		K07444	ypsC; putative N6-adenine-specific DNA methylase [EC:2.1.1.-]	317	-
284	-	-	1	4	55.72	495	6.3154e-48	-	-	MSNSLLKAIKRSGYEEATPIQEQTIPMVLNGDDVIGQAQTGTGKTAAFGLPILEHIDPQNPAIQALIISPTRELAIQTQEELYRLGKDKRAKVQVVYGGADIRRQIKSLKHQPEILVGTPGRLRDHIRRHTVDLSQINTLVLDEADEMLNMGFLEDIEAIINETPATRQTLLFSATMPPEIKRIGMQFMKEPKTVRIQAQELTTDLVDQYYVRARDYEKFDIMTRLIDVQDPDLTIVFGRTKRRVDELSKGLTARGYNAAGIHGDLTQDRRTKIMKRFKEGKLDILVATDVAARGLDISGVTHVYNYDIPSDPDSYVHRIGRTGRAGHHGVSLTFVTPNEMDYLHEIEKLTKVRMLPLKPPTEEEAFKGQLASAVSEIDELIAQPSTQRYADAAQKLLE…	0	0	0	0	0	0	8237500	5190000	0	0	0	4.47583e+06	0	0	22.0937	0	0	1	LBLM1_19940	DEAD-box ATP-dependent RNA helicase CshA	Cold-shock DEAD-box protein A	RNA Metabolism	RNA processing and modification	GO:0003676, GO:0004386, GO:0005524, GO:0008026	COG0513	2	LKJ	SrmB	Superfamily II DNA and RNA helicases	cytoplasm	Intracellular	Cytoplasmic		N		K05592	deaD, cshA; ATP-dependent RNA helicase DeaD [EC:3.6.4.13]	367	-
107	-	-	1	4	20.194	180	5.3493e-138	-	-	MSLDKKTVANRYAKAIFELAEENGQLDQTYQELSALRQVFEENDSLAALLSGVDLSLAEKKSLIDALKKDASPFVSNLIQMVFDYGRMDDLVAIIDEFERRYDAFNKRIHAEVITAVQLDTKQRDQLKAGLAKRLSANEIVLHETVDPSILGGVIIRANNETLDGSLSSKIEQIRRLLVK	0	0	0	0	0	0	10043000	5511700	13673000	0	0	9.74257e+06	0	0	23.2159	0	0	1	LBLM1_17350	H(+)-transporting ATPase F(1) delta subunit	ATP synthase delta chain (EC 3.6.3.14)	Respiration	ATP synthases	GO:0046933, GO:0015986	COG0712	3	C	AtpH	F0F1-type ATP synthase, delta subunit (mitochondrial oligomycin sensitivity protein)	cytoplasm	Intracellular	Cytoplasmic		N		K02113	ATPF1D, atpH; F-type H+-transporting ATPase subunit delta	123	-
217	-	-	1	3	28.785	251	1.0831e-22	-	-	MLHNFTIDHQLNHRTIRKFKDQPLTEEQLTTLFEVARQTSSSEFLQQMTIIRVTDPQKRAAIRAVSTQPYVGAEGELLMFITDLHRNELIRHHQGNLDDRRIEKTEMFLQAYEDTVLAVQNVLNAAESMGLGGVILGSIQNEPAKIIKTLHLPKHTFPTLGLQLGVPDQKPQLKPRLPLDKIVFENEYQDIDPASLKDYDQIVNTYYDLRDANRRIDTFTDQVNGPKLNGTPQVRDQIAQVLHDQKLCLDL	0	0	0	0	0	0	0	0	2258100	0	0	752700	0	0	19.5217	0	0	1	LBLM1_05150	flavin reductase	NADH dehydrogenase (EC 1.6.99.3)	Respiration::Carbohydrates	Electron donating reactions::CO2 fixation	GO:0016491	COG0778	3	C	NfnB	Nitroreductase	cytoplasm	Intracellular	Cytoplasmic		N		K19285	nfrA1; FMN reductase (NADPH) [EC:1.5.1.38]	147	-
232	-	-	1	1	35.452	325	0.0033366	-	-	MAKMTMIKAITAAMDEELAHDDKVMIFGEDVGKNGGVFRATDGLQEKYGNDRVFDTPLAESGIIGLANGMALEGFRPVPELQFMGFIYEAFDELAGQMARYRFRMGGTRKFPITVRAPFGGGVHTPELHSDSFEGLLTQVPGLRVVAPSGPYDAKGLLISAIRSDDPVFFCEHMKLYRSIKEEVPDEAYTVPLDKAAVKREGTDVSIITYGYMVQESLAAADELAKEGINAEVVDLRTLAPLDEDTILESVKKTGRVVLVQEAQKQAGVGGQVASLIGEKGILYLDAPIARVAAPDTPYPFSDAEEVWLPNKQDIVDKVKETVNF	0	0	0	0	0	0	0	598060	0	0	0	199353	0	0	17.605	0	0	1	LBLM1_10350	pyruvate dehydrogenase E1 component beta subunit	Pyruvate dehydrogenase E1 component beta subunit (EC 1.2.4.1)	Carbohydrates	Central carbohydrate metabolism	GO:0003824, GO:0008152	COG0022	3	C	AcoB	Pyruvate/2-oxoglutarate dehydrogenase complex, dehydrogenase (E1) component, eukaryotic type, beta subunit	cytoplasm	Intracellular	Cytoplasmic		N		K00162	PDHB, pdhB; pyruvate dehydrogenase E1 component beta subunit [EC:1.2.4.1]	264	-
43	-	-	1	5	73.348	631	5.6267e-44	-	-	MCGIVAFVDNEKPQVKESLIQKMMDRIIHRGPDDAGQFVDEHAALGHRRLSFVDVKSGKQPIFNENENLAILFNGEIYNFQPLREELIAAGHHFSTKTDTEVILHGYEQWGDDVCKKLRGMFAFVIWNRQTQEMFGARDHFGIKPLYYAKMNGTFFVGSEIKAFLEHPNFDKQLNKEALKPYLTFQYPITRETFFKGVYKLPEGHSFHYTKDGQFSMTEYWDEDFEPADETFDQAVDRIEAAVTESVKAHSFADQGIKVGSFLSAGVDSSYVTAMMRPDNTFSIGFDSTYDETKEARELAAKLNLKNTDAKLTNEEAFHTFPLIQYYLDEPDSNPSVVPLYFLTKLAKDNGYKAMLSGEGADELFAGYIDYGFYTKSKLIRWITDQLKKKPRQKRYEIA…	0	0	0	0	0	0	8355000	3694900	10361000	0	0	7470300	0	0	22.8327	0	0	1	LBLM1_00090	putative asparagine synthase (glutamine-hydrolyzing)	Asparagine synthetase [glutamine-hydrolyzing] (EC 6.3.5.4)	Amino Acids and Derivatives::Amino Acids and Derivatives::Amino Acids and Derivatives	Glutamine, glutamate, aspartate, asparagine; ammonia assimilation::Arginine; urea cycle, polyamines::Glutamine, glutamate, aspartate, asparagine; ammonia assimilation	GO:0004066, GO:0006529, GO:0008152	COG0367	3	E	AsnB	Asparagine synthase (glutamine-hydrolyzing)	cytoplasm	Intracellular	Cytoplasmic		N		K01953	asnB, ASNS; asparagine synthase (glutamine-hydrolysing) [EC:6.3.5.4]	470	-
297	-	-	1	1	51.798	471	1.3313e-13	-	-	MKKSWWQRTIISCAVMLMTTFAGLFVNKQVAHAEQTYTIGVVDTFAPFEIQNKQGTYTGKNPGIEPEMIRMIAKHEHFKYRYKIMSFNAILQAMQSGQIDAGMGGMSVTDERKATIDFSTSYYKDGIVMAVGKNSKITKMSQLKGKTVDVKSGAAGALYAESIKDKYGFKIKYFTTSNAMWNDVKSGNGAATFDDGPVLQYGIRNGMPLKIVTKQINATPIAIGFKKGQNKELQAKINDGIKWMQKTGRMQKLIDKYTKGSGTKTESSKDRTIFGLIKNNRKALLTGLWETIELTIIGSLCALAFGLVLGVMGIAEGKFWKGLSSTIIYIFRGIPMMVLAFFIYIGLPNLTGQKIPLFTAGVLTLMLDEGAYVGAIVRGGFEAVDVGQWEAARSLGLPY…	0	0	0	0	0	0	0	0	919420	0	0	306473	0	0	18.2254	0	0	1	LBLM1_21140	glutamine ABC transporter permease component	Cystine ABC transporter, permease protein	Sulfur Metabolism	Organic sulfur assimilation	GO:0006810, GO:0030288, GO:0005215, GO:0016021, GO:0016020	COG0765	3	E	HisM	ABC-type amino acid transport system, permease component	inner membrane	Multi-transmembrane	Membrane	Sec-(SPI)	Y		K10036; K10037	glnH; glutamine transport system substrate-binding protein	303	K10037
152	-	-	1	2	51.658	448	1.2869e-06	-	-	MSFVINADQLKDFKQDYANRQETQILERTVAKNGVKAASFDWHAIADNDQHFSIDLATGDVADQKQSGRCWLFAALNTMRHNMQNRFNLPDDFELSQSYAFFWDKFEKANWFYENIIQTADLDIDDRKVAWLLDAPQSDGGQWDMLCALIEKYGVVPKSAQPETYNSSRSNEINAVLNNQLRHDAVILRQLVHEQASESQINATRKEMLNTVYRMLAYAFGEPVQTFDFEYRTKKDKQFHRDSNLTPVAFFDKYVGWDLSEYVSIIQAPTKDKAYHKTYTIEMLGNVVGGRQVKHLNLSMTELKELAIKQLQNGESVWFGSDVVKYSETKLGILALNTYGYEDLFDTKLTMSKADMLDYHQSMMDHAMVLTGVDLVDGKPAKWKVENSWGPKVGEKGYF…	0	0	0	0	0	0	0	297170	0	0	0	99056.7	0	0	16.596	0	0	1	LBLM1_19490	bleomycin hydrolase	Aminopeptidase C (EC 3.4.22.40)	Protein Metabolism	Protein degradation	GO:0006508, GO:0004197	COG3579	3	E	PepC	Aminopeptidase C	cytoplasm	Intracellular	Cytoplasmic		N		K01372	BLMH, pepC; bleomycin hydrolase [EC:3.4.22.40]	342	-
300	-	-	1	4	39.738	382	2.7278e-106	-	-	MSNWDTKFAKKGLTFDDVLLIPAESHVLPNEVDLSTQLAKNIKLNVPFISAGMDTVTESSMAIAMALQGGMGVVHKNMSIDAQAGEVATVKGVELPANSNFNRAAVDENGHLLVAAAVGVTSDTFQRAEALLKAGVDAIVIDTAHGHSAGVLRKIAEIREHFPEVTLIAGNVATGEGTKALFDAGVDVVKVGIGPGSICTTRVVAGVGVPQITAIYDAASVAHEYGKAIIADGGIKYSGDIVKALAAGGNAVMLGSMFAGTTEAPGEVFEENGKKYKGYRGMGSVAAMAQSHGSSDRYFQGGVNEANKLVPEGIEARVEYKGDVADVIFQMVGGLRSGMGYVGAKDIPTLIDNAQFVQITNAGLRESHPHDVQITKAAPNYK	0	0	0	0	0	0	2021200	1445700	12388000	0	0	5.28497e+06	0	0	22.3335	0	0	1	LBLM1_20990	guanosine monophosphate reductase	Inosine-5'-monophosphate dehydrogenase (EC 1.1.1.205)	Nucleosides and Nucleotides	Purines	GO:0055114, GO:0003824	COG0516	3	F	GuaB	IMP dehydrogenase/GMP reductase	cytoplasm	Intracellular	Cytoplasmic		N		K00088	IMPDH, guaB; IMP dehydrogenase [EC:1.1.1.205]	332	-
109	-	-	1	2	23.185	211	1.0208e-106	-	-	MGKFEVIEHPLVQHKLTMIRDKNVGTKFFRETVKEISTLIAYEVSKNMPLKEVEIETPICKTTQKELAGKKVAIVPILRAGLGMVEGFTDLIPAAKIGFIGMYRDEETLKPHEYFVKLPSDVSERQLFVVDPMLATGGSAVDAIGALKKRGCEEKNIKFACLVAAPEGVKAIQAAYPDVDIYTAALDERLNEQGYIVPGLGDAGDRLFGTK	0	0	0	0	0	0	3158900	1684900	5401900	0	0	3.41523e+06	0	0	21.7036	0	0	1	LBLM1_17420	uracil phosphoribosyltransferase	Uracil phosphoribosyltransferase (EC 2.4.2.9)	Clustering-based subsystems::Miscellaneous::Nucleosides and Nucleotides	null::Plant-Prokaryote DOE project::Pyrimidines	GO:0006223, GO:0004845, GO:0009116	COG0035	3	F	Upp	Uracil phosphoribosyltransferase	cytoplasm	Intracellular	Cytoplasmic		N		K00761	upp, UPRT; uracil phosphoribosyltransferase [EC:2.4.2.9]	183	-
120	-	-	1	9	42.763	402	0	-	-	MAKMTVEDLPLEGKKVLMRVDFNVPIKDGVVGDDNRIVAALPTINYVIDHGGRAILFSHLGRIKKEEDKPGLSLRPVAERLSNLLNKPVTFVPVTEGKQLEDAISQMNNGDVLLVQNTRYEDVKDGEYVKRESGNDPELGKYWASLGDVFVNDAFGTAHRAHASNVGIAQAIGAGKSGVGFLMEKEIKFLGDAVDNPVRPFVAILGGAKVSDKIGVIDHLLDKADKIIIGGGMAYTFYAAKGIKTGNSLVEKDKIDVAKQIMDKAGDKLVLPIDNVVADAFKNDANTKVVEGDIDDGWMALDIGPKTIELYKSVLADAKTVVWNGPMGVFEMSNFAKGTLEIGKFLGTLTGATTIVGGGDSTAAAKQLGIADRLSHISTGGGASLTYLEGKELPGIAAI…	0	0	0	0	0	0	18267000	13478000	25829000	0	0	1.91913e+07	0	0	24.194	0	0	1	LBLM1_18390	phosphoglycerate kinase	Phosphoglycerate kinase (EC 2.7.2.3)	Cofactors, Vitamins, Prosthetic Groups, Pigments::Carbohydrates::Carbohydrates::Carbohydrates::Carbohydrates::Carbohydrates	Folate and pterines::CO2 fixation::null::Central carbohydrate metabolism::Central carbohydrate metabolism::Central carbohydrate metabolism	GO:0004618, GO:0006096	COG0126	3	G	Pgk	3-phosphoglycerate kinase	cytoplasm	Intracellular	Cytoplasmic		N		K00927	PGK, pgk; phosphoglycerate kinase [EC:2.7.2.3]	342	-
308	-	-	1	1	49.207	450	0.0061241	-	-	MSEVEQKKQTSGLPYLSKKTIWMINFGFLGVQTAFTLQSSQMSRIFQTIGADPNSLGWFFILPPLMGMIVQPIVGYYSDRTWAPKLGGRRLPYLMLGTIVAVIVMLLLPNSGSLGFGYGSFAALMFGAITVAFLDLSSNVAMQPFKMMVGDMVNDDQKSYAYGIQSLLNNIGSVLAAIFPFLLTWFGLQNTAPKGVVPPSVRWAFYIGAILLICTSALTMTHVKEYDPETYAKYHGIKESDNKEGGNWVELLKHAPKAFWTVSLVQFFCWFAFQYLWTYSAGAIAQNVWHTTNASSAAYQAAGNWYGVMAAVQSIAAVVWSYVLAKLPNKYHKAGYMGSLLLGAVGFATVCFFSNQYALILSYALVGIGWAGINTYPLTIVTNALSGKHMGTYLGLFNC…	0	0	0	0	0	0	0	1425700	0	0	0	475233	0	0	18.8583	0	0	1	LBLM1_08510	major facilitator family transporter	Predicted maltose transporter MalT	Carbohydrates	Di- and oligosaccharides	GO:0016021, GO:0055085	COG2211	3	G	MelB	Na+/melibiose symporter and related transporters	inner membrane	Multi-transmembrane	Membrane	Sec-(SPI)	N		K16211	malY, malT; maltose/moltooligosaccharide transporter	470	-
188	-	-	1	3	42.979	395	3.5549e-129	-	-	MTERHLFTSESVSEGHPDKIADQISDAILDAMLEQDPDARVAVETSVTTGLVLVFGEVSTTAYVNIQQIVRDTIREIGYTDGQYGFDADNCAVITAIDEQSPDIAQGVDDSLETRGGNVDPLDKIGAGDQGLMFGYATDETPEYMPLTLMLSHKLMQKIAKLRKDGTIPYLRPDAKAEVTVEYDENDKPLRVDTVVLSTQHDPEIALDQIRHDVIEQVIKAVIPAELLDDDTKYFINPTGRFVIGGPQGDAGLTGRKIIVDTYGGAAHHGGGAFSGKDATKVDRSASYAARYIAKNLVAAGYAKRLEIQVAYAIGVAQPVSISINTFGTGTRSEAELIAAVRKTFDLRPAGIIKMLDLKRPIYKKTAAYGHFGRTDIDLPWEHLDKVDELKAILG	0	0	0	0	0	0	2544600	1531600	5466600	0	0	3.18093e+06	0	0	21.601	0	0	1	LBLM1_04810	S-adenosylmethionine synthetase	S-adenosylmethionine synthetase (EC 2.5.1.6)	Regulation and Cell signaling::Amino Acids and Derivatives::Amino Acids and Derivatives	Quorum sensing and biofilm formation::Lysine, threonine, methionine, and cysteine::Lysine, threonine, methionine, and cysteine	GO:0004478, GO:0006556, GO:0005524	COG0192	3	H	MetK	S-adenosylmethionine synthetase	cytoplasm	Intracellular	Cytoplasmic		N		K00789	metK; S-adenosylmethionine synthetase [EC:2.5.1.6]	457	-
177	-	-	1	2	45.552	406	4.4859e-10	-	-	MQYDEIMVRYGELSTKGRNQKNFIDRLGANVTKALHGFDQVKIHPQRDRMHIDLNGADSSQVMDRLKQVFGIQTFSPSLRVESDFEAVKQAAAKMIREQVKEPATFKISTRHADHGFPMGTFEMNRELGAYLLKEFPDLLTVDVHHPDIDLMVEIRKSGIYLTSEKIKGAGGLPVGTAGKGMMMLSGGIDSPVAAYLAMKRGVSLEMVHFYSPPYTSEQALAKSKELTSKLAKYCGSIKFIQVPFTEIQETVKEKIPEGYLMTVQRRLMLRLAAALAMKRHGLAIFNGESLGQVASQTMESMVAINDVTTWPVLRPVLSFDKTEIIKIAEEIDTYELSILPYEDCCTVFTPPSPKTKPNLKRARAYEARLDVEGLMQRALENIKVTEIHAGDEFLNQNQ…	0	0	0	0	0	0	0	0	8207200	0	0	2.73573e+06	0	0	21.3835	0	0	1	LBLM1_17000	thiamine-phosphate kinase	Thiamine biosynthesis protein ThiI	Miscellaneous::RNA Metabolism::RNA Metabolism	Plant-Prokaryote DOE project::RNA processing and modification::RNA processing and modification	GO:0009228, GO:0005737, GO:0003723,	COG0301	3	H	ThiI	Thiamine biosynthesis ATP pyrophosphatase	cytoplasm	Intracellular	Cytoplasmic		N		K03151	thiI; tRNA uracil 4-sulfurtransferase [EC:2.8.1.4]	330	-
140	-	-	1	1	35.148	324	2.1129e-14	-	-	MEDLKIVQTASWVPDQVIDNDDLSRIMDTSDDWIQSRTGIKRRHISKHENTADLASKTGQLLLEKSGWQAEELDLILVATMSPDAYTPSTAAIVQGRLQAKNAVAFDVSAACSGFVYGLAVASQMMSTGMVKKAMVIGSEVLSKLIDWHDRTTAVLFGDGAGGVLLEKVPVKAPTLLGLQLKTFGELSNELSAGMTSSGNTFPKPLTELTPFKMNGRAVYRFATHEVPESILQASAQNKLTLDQIDVFLLHQANARIIRQVAKRLKQPLEKFPINIAEYGNTSAASEPILLDECVEKGMIKRGDILALSGFGGGLTTGTIILRY	0	0	0	0	0	0	0	204370	0	0	0	68123.3	0	0	16.0559	0	0	1	LBLM1_18990	3-oxoacyl-[acyl-carrier-protein] synthase III	3-oxoacyl-[acyl-carrier-protein] synthase, KASIII (EC 2.3.1.41)	Fatty Acids, Lipids, and Isoprenoids::Clustering-based subsystems	Fatty acids::Fatty acid metabolic cluster	GO:0004315, GO:0006633, GO:0016747, GO:0008610	COG0332	3	I	FabH	3-oxoacyl-[acyl-carrier-protein] synthase III	cytoplasm	Intracellular	Cytoplasmic		N		K00648	fabH; 3-oxoacyl-[acyl-carrier-protein] synthase III [EC:2.3.1.180]	215	-
228	-	-	1	5	38.097	339	0	-	-	MLKLGIIGTNIITDQMLDAAKTTGKYELTAVYSRTEEHAEKFGKPYGATQFFDSLEDFFDEGDFDVVYVASPNSLHYEQVRLAIENDKFVIVEKPAFVNPNEFEGIESLLAAHPKARVVEAARHIHTGLFHAAEEQLKQMPVIQGANITVMKYSSRYDKVIAGDKPYPNIFTAEFAGGALMDLGVYAVYGAVTLFGVPDSVVLFPTMVASGVDGMDTAILKYDKFAVTLNFGKTANSHLVSEVYGLKDTLVFDSIFDTTKVTYYDSEKQAHPLEAKFYENSMVDELNDFADLFNDPENPEQQAKYRRWFDLARKVNTVMYDLRRSAELTFPADDNR	0	0	0	0	0	0	0	1847500	15350000	0	0	5732500	0	0	22.4507	0	0	1	LBLM1_04030	glucose--fructose oxidoreductase	Myo-inositol 2-dehydrogenase (EC 1.1.1.18)	Carbohydrates	Sugar alcohols	GO:0016491	COG0673	4	R	MviM	Predicted dehydrogenases and related proteins	periplasm	Intracellular	Cytoplasmic		N		-	-	240	-
64	-	-	1	3	8.0039	77	2.1227e-112	-	-	MEKTFTLAELKQFNGQNGQPAYVAVKGTVYDVTEVSAWQGGKHHGVTAGTDATAAIAHAPHGESVLGKLKVVGKLAD	0	0	0	0	0	0	0	4892400	0	0	0	1630800	0	0	20.6371	0	0	1	LBLM1_02060	hypothetical protein	-	-	-	GO:0020037	COG4892	4	R	COG4892	Predicted heme/steroid binding protein	cytoplasm	Intracellular	Cytoplasmic		N		-	-	43	K17278
160	-	-	1	2	91.08	802	2.362e-06	-	-	MKNNQFAMMSLPFEQQCHELQTIHLLKASESSTLTPNQMWQTLLERINCSCTSEPALKRWRQDVLATPELSLADWLASNQPLNDQVFYLVGLQLLEFEPAIDFSITDPLASMDQMQLLHHHFEQWTTADVVAAFYDLLNTHTKNGQTLLDALTAQGLLKWAHELPADQKPIFFNGKSLAVFDPHDFIYEVVYVETDVDTDFDDQADLVKVEIMRPAESNQGLKVPAVFTASPYNQGTNDEWGVKATHNVNQALSRKEPGQIAPAEPTFNAHPRHQMIKGSSKATETFSQTPAYTLNDYLAPRGFASVYCAGIGTRDSDGLQTCGSPEQVESMQAVVEWLHGDRTAFSDRTSGLAVKADWCNGNVAMTGRSYLGTLSTAVATTGVKGLKAIISEAAISSW…	0	0	0	0	0	0	2892700	1144600	0	0	0	1.34577e+06	0	0	20.36	0	0	1	LBLM1_01500	xaa-Pro dipeptidyl-peptidase	Xaa-Pro dipeptidyl-peptidase (EC 3.4.14.11)	Clustering-based subsystems	Carbohydrates	GO:0008239, GO:0006508, GO:0004177	COG2936	4	R	COG2936	Predicted acyl esterases	secreted	Intracellular	Cytoplasmic		N		K01281	pepX; X-Pro dipeptidyl-peptidase [EC:3.4.14.11]	470	-
292	-	-	1	2	45.794	418	5.5468e-16	-	-	MKFVAIVGTNADFSYNRVLLQFMKKHFWRMAEIEIAEIKDLPAFSKDVPFEETTPVWKLKQQINAADGVIFSTPEYDHAVPAAMKSAVEWLSYQSKVLHGKPAMIVGVSYGRQASARAQQQMRKMLLSPDCNANLLSGNEVLIGNAAKVFSKDGRLTDQAYVDNLEKCFTNFVEYAELFKNASRGEQLMSVKRPMIEDAYISFPTGRLSLREVQAIFNTIPFEIDLIDADDRFAYYSDKPNREHVRNVNQLGETYSECHPPKAVPAVKAIIDSFKNGTKDVVARPLMMNGHRVLIRYYALRDVDGHYLGTIEFTGSVDDILNLAENGAWNADATSSASHGHAAPAPVEEPAPAMDATTGASEDADEEPAAPSEPAAPVMSAAVQRAEQAETDASTGASE…	0	0	0	0	0	0	0	0	2254000	0	0	751333	0	0	19.5191	0	0	1	LBLM1_21290	hypothetical protein	Fumarate reductase flavoprotein subunit (EC 1.3.99.1)	Respiration	Electron donating reactions	-	COG0431	4	R	COG0431	Predicted flavoprotein	cytoplasm	Intracellular	Cytoplasmic		N		-	-	198	-
46	-	-	1	3	50.832	463	6.3838e-32	-	-	MANSEFDTIAAISTPVGEGGISIIRISGEEAVAVAKKLYHGSKDLAKVATNTINYGHIIDPDSGAEVDEVMVSIMRAPHTYTREDVVEINCHGGLLATNRILQLTLSHGARLAEPGEFTKRAFLNGRLDLSQSEAVMDLIRAKTDKSMKVALNQLDGDLSRLIKALRKDILDVLAQVEVNIDYPEYDAVEEMTTKMLKEKAQEVQQRIQALLKTAKQGKVLRDGLATAIIGRPNVGKSSLLNTLLHEDKAIVTNVAGTTRDVIEEYVNVEGVPLKLIDTAGIRHTEDTVEKIGVERSRQAIDTADLVLLLIDSSNALTDEDRELIKLTAGKPRIVILNKTDLPNRIDLNELRQLTAGDRVIKTSIVEHEGMEELGRTISHMFFDEGIESSQNTVMVTNA…	0	0	0	0	0	0	0	696120	0	0	0	232040	0	0	17.824	0	0	1	LBLM1_00060	tRNA modification GTP-binding protein TrmE	GTPase and tRNA-U34 5-formylation enzyme TrmE	Cofactors, Vitamins, Prosthetic Groups, Pigments::RNA Metabolism::RNA Metabolism::RNA Metabolism::Protein Metabolism::RNA Metabolism	Folate and pterines::RNA processing and modification::RNA processing and modification::RNA processing and modification::Protein biosynthesis::RNA processing and modification	GO:0006184, GO:0003924, GO:0005622, GO:0005525, GO:0006400	COG0486	4	R	ThdF	Predicted GTPase	cytoplasm	Intracellular	Cytoplasmic		N		K03650	mnmE, trmE, MSS1; tRNA modification GTPase [EC:3.6.-.-]	380	-
25	-	-	1	4	12.223	115	1.24e-237	-	-	MTDYQEKLNEARANNRNLFGALGETGKGFNAMHDAAVKDGALDLKTKELEAIAIAIAMRCEGCIVQHAKACLKAGVTRDELVETIGIAVMMGGGPATVYGGKALDCYDQFVQVSK	0	0	0	0	0	0	5211400	3697200	3250900	0	0	4.05317e+06	0	0	21.9506	0	0	1	LBLM1_11190	alkylhydroperoxidase AhpD family core domain protein	4-carboxymuconolactone decarboxylase (EC 4.1.1.44)	Metabolism of Aromatic Compounds	Metabolism of central aromatic intermediates	GO:0051920, GO:0055114	COG0599	4	S	COG0599	Uncharacterized homolog of gamma-carboxymuconolactone decarboxylase subunit	cytoplasm	Intracellular	Cytoplasmic		N		-	-	56	-
29	-	-	1	1	18.493	166	1.2415e-05	-	-	MSKKKQRIKKTQVEQILDKHHIPYQQIVFPTFEDGDVRSLQVDHLGIDEHLIYKTLVLEGPTTGPLVGVVPIDSHLDEKALARVSGNKKVDMVPLKNLLKTTGYVHGANTPVGIWEKHKYPIFIDNDAKASEQIYVSSGQIGRSVAVNAEALAELVHAQFADLQQH	0	0	0	0	0	0	1233300	0	0	0	0	411100	0	0	18.6491	0	0	1	LBLM1_00770	transcriptional regulator	-	-	-	-	COG2606	4	S	EbsC	Uncharacterized conserved protein	cytoplasm	Intracellular	Cytoplasmic		N		K03976	ybaK, ebsC; Cys-tRNA(Pro)/Cys-tRNA(Cys) deacylase [EC:3.1.1.-]	145	-
244	-	-	1	2	8.3753	70	1.1098e-72	-	-	MTFKVYYQPDKTMTPRRENTKSLYLEADSEAAARQLVETKTEYQIEFIELLDEKSLAYEKQNPDFKITEF	0	0	0	0	0	0	0	1164800	0	0	0	388267	0	0	18.5667	0	0	1	LBLM1_15910	hypothetical protein	Protein of unknown function DUF1447	Clustering-based subsystems::Miscellaneous::Clustering-based subsystems	null::Plant-Prokaryote DOE project::null	-	COG5503	4	S	COG5503	Uncharacterized conserved small protein	cytoplasm	Intracellular	Cytoplasmic		N		-	-	62	-
314	-	-	1	1	18.762	165	1.0566e-07	-	-	MSSTVVDAVEKLVEPILTEHDFELYDIEFVKEGQSWYLRVYIDKDGGITLEDCATVSDQLSEALDNADPDPIPQAYFLEVSSPGAERPLKKESDYQRALNEYIHVSLYQAVDGRKVYEGTMTDLTPDSLTLDYLDKTRHKTITLDRKKIAKARLAIKF	0	0	0	0	0	0	0	554380	0	0	0	184793	0	0	17.4956	0	0	1	LBLM1_14820	protein of hypothetical function DUF150	FIG000325: clustered with transcription termination protein NusA	Clustering-based subsystems::RNA Metabolism	null::Transcription	-	COG0779	4	S	COG0779	Uncharacterized protein conserved in bacteria	cytoplasm	Intracellular	Cytoplasmic		N		K09748	rimP; ribosome maturation factor RimP	165	-
173	-	-	1	1	36.267	339	0.0024583	-	-	MSENEEKRPEVGKKLHDARVAKGYTLDDLQQATKIQKRYLIAIEDEKFDELPGDFYVRAFVKQYADTVGLDGEDLLKEYDDDLPKAKTDEYSEHIAQAVETRATSKRKLTKVNDARKYLPTVIAIVIVVIVLAAIWLTAIVRGHRDSSTKIDNSSVKVSGESSKKSSSSSKKKSSSSSKKTSDSIKLTASTRTSSAVTFTGDALTKDTTLTIKTSGQAWNAVTVDNSQRLSKTMSANQTEKINIAKNAQTIVLTLGNASATTVKLGNTTVDLTQNNTYPNTRTVTIKLGNTTQSSSASSTSSSAVTTSTSQSTSSTAGSGTTSGVASTSSTQTSVSSTR	0	0	0	0	0	0	206230	0	0	0	0	68743.3	0	0	16.0689	0	0	1	LBLM1_16870	putative transcription regulation protein	Transcriptional regulator in cluster with unspecified monosaccharide ABC transport system	Clustering-based subsystems	Monosaccharides	-	COG1426	4	S	COG1426	Uncharacterized protein conserved in bacteria	cytoplasm	Intracellular /TMH start AFTER 60	Cytoplasmic	Possibly Sec-	N		-	-	135	-
325	-	+	1	1	30.249	285	0.0034316	-	-	MKKNMNILLSSLVIAGLLAGCGAKTTTTSTKSNADSTRTEQSTSHKHKTSAKAAASEKKTTDQKNESQNAASQTVANETLTAASNSAASAGQASSSANTLKVGSAMVALPETQSSKTATNSQAVAPTTETIQKAQASGTTATTQQPAIAQNNETQAAQLNEDQMTDQQKAGLLAWYTSHYVTNEAAPQANRPLVVTAMNESSVLAPLPNGTNNTYYQIYGAKPDESEWVNYYAQGKDVDGSPIADTVYIYNNQQWNPYQVSDMVNTANQNNGTDYVNQVANNVQMYDER	0	0	0	0	0	0	0	0	2538000	0	0	846000	0	0	19.6903	0	0	1	LBLM1_04250	hypothetical protein	-	-	-	-	-	4	-	-	-	secreted	Lipid anchored	Extracellular	Sec-(SPII)	Y	GLLAGCG	-	-	60	K02016
189	-	-	1	1	21.356	204	3.9082e-59	-	-	MNFNKKAMKITAAVAGAVALGTVGAATTANADTTYTVQAGDTLSSISYKLGHNLDFVDQLAQNNNIADKNLIFVGQQLTIKDDGEVVVSDQNGQQTTVAQVQTQPAAQTTAAAQSTTQSTASQASAGTQSTYTSTASGSDAAAKAWIAARESGGSYTAQNGQYYGKYQLSSSYLNGDYSAANQERVADNYVASRYGSWTAAQQFWQSHGWY	0	0	0	0	0	0	0	0	848180	0	0	282727	0	0	18.109	0	0	1	LBLM1_04610	LysM domain protein	-	-	-	GO:0016998	-	4	-	-	-	secreted	Secretory (released) (with CS)	Extracellular	Sec-(SPI)	Y	TTANADTT	-	-	126	-
139	-	-	1	1	9.2132	82	1.204e-102	-	-	MTKEEIFATVKEIAAEELDIDEAKIVLDAKIKEDLEADSLDVFEIMNELEDKFDIELDVEDGAETINDVVELVAKQLAAKED	0	0	0	0	0	0	0	0	744930	0	0	248310	0	0	17.9218	0	0	1	LBLM1_18980	acyl carrier protein	Acyl carrier protein	Fatty Acids, Lipids, and Isoprenoids::Fatty Acids, Lipids, and Isoprenoids::Clustering-based subsystems::Cell Wall and Capsule	Fatty acids::Phospholipids::Fatty acid metabolic cluster::Cell wall of Mycobacteria	-	-	4	-	-	-	cytoplasm	Intracellular	Cytoplasmic		N		K02078	acpP; acyl carrier protein	39	-
123	-	-	1	1	4.8095	41	8.2959e-09	-	-	MFKKNMHELNELKKMIENDDRAMLDAEIANQELSMISADLK	0	0	0	0	0	0	0	577240	0	0	0	192413	0	0	17.5538	0	0	1	LBLM1_18430	hypothetical protein	-	-	-	-	-	4	-	-	-	cytoplasm	Intracellular	Cytoplasmic		N		-	-	15	-
197	-	-	1	1	34.395	294	2.3586e-17	-	-	MANVEQTNGALDVSQAINKQIATKIKYLQELETAVDHHDDCKVYQLLDNQRYAAEIEHREQQPNEQGVMNLVDDLADQLSNFLSANLIQYLGKAYPFFYYEEYQTGHYRIYFGNWWDRRRFGELDVLNIRFAFDQEEYQKLARAFELSKQNKRYNSDRIEQISSENDRLQKLIDNRQEREQKRAELQSQLKDASAHSGLFESNKNREARQVIVEQISKLEDEEQESRTAADTIKENERVVLDLSKENTILSYEQKSIVDTFGTFEDFELANRNLYASYLKSLGGKQAGVSADEQ	0	0	0	0	0	0	0	360180	0	0	0	120060	0	0	16.8734	0	0	1	LBLM1_06540	hypothetical protein	Exonuclease SbcC	DNA Metabolism	DNA repair	-	-	4	-	-	-	cytoplasm	Intracellular	Cytoplasmic		N		-	-	169	-
194	-	-	1	7	31.648	285	5.2103e-250	-	-	MKKQSLKKLIQTLVLALGAFLLAFSPLASTLTAHAADNQSSVSAIKKRGYIKIAVFGDLPPYGWVNKDGKRVGYDLYLARRIAKDLGVKAKFVQVNANNRVDTLNSNKADLVLANFTVTPERKQTVDFAKPYMKVSVGVVSKKSDPITKVSQLKGQKLIVNKGTTAEQYFTQHKTGASLLKFDSKTQQFNALKNGRAKALADDNSYLYAWVKNNPKYTVGIKQLGKSSYIAPAVKKGNKSLLNWTNKEITKLNGENFFEKDYNQELKPYFGSEVKASDIILTNQK	0	0	0	0	0	0	0	8376700	0	0	0	2.79223e+06	0	0	21.413	0	0	1	LBLM1_04890	ABC superfamily ATP binding cassette transporter, binding protein	Arginine ABC transporter, periplasmic arginine-binding protein ArtI	Amino Acids and Derivatives	Arginine; urea cycle, polyamines	GO:0016020, GO:0004970, GO:0005234, GO:0006810, GO:0030288, GO:0005215	COG0834	1,3	ET	HisJ	ABC-type amino acid transport/signal transduction systems, periplasmic component/domain	periplasm	N-terminally anchored (No CS)	Membrane	Sec-(SPI)	Y		K02030	ABC.PA.S; polar amino acid transport system substrate-binding protein	198	-
272	-	-	1	1	28.647	260	0.0010626	-	-	MTFKKIKLLIAALALGGTVAAAPVAHAETLTVGTTAQTYPTSYKKGDKLTGFDIAVTKAVAKEMDDKVKFKVVGDIPSLFGELDKGSIDTIANSVTVLPERQKKYNFSPVYSYYPAQIAIKKDSKYKTVKDLEGKTVSATVGSSNIDLLKKYDAKIKIKKYDDRNAIFTDANNGTVAGVLNQRQFLEETIKKQNLDLRILKGVVGWNKSAFPFAKNSQAQAKQKKFDKALRKLQKDGTLSKLSKKYYNGEDVTKKSISND	0	0	0	0	0	0	1893200	0	0	0	0	631067	0	0	19.2674	0	0	1	LBLM1_09240	hypothetical protein	Cystine ABC transporter, periplasmic cystine-binding protein FliY	Sulfur Metabolism	Organic sulfur assimilation	GO:0006810, GO:0030288, GO:0005215	COG0834	1,3	ET	HisJ	ABC-type amino acid transport/signal transduction systems, periplasmic component/domain	periplasm	Secretory (released) (with CS)	Extracellular	Sec-(SPI)	Y	AAPVAHAE	K16961	yxeM; putative S-methylcysteine transport system substrate-binding protein	101	-
235	-	-	1	1	29.186	267	0.00082004	-	-	MLLGSIEAGGTKFVCAVGNEDYRIMDSTKFPTTTPAETLQKCIDYFKQFNDLQAISIASFGPIEIRRNSPKYGYITNTPKPGWADTDFVGTLKKAINVPIAWTTDVNGSAYGEYVLSTLFNQRLRSLVYFTIGTGVGGGAVVDGHFLGDLGHPEMGHIRVKRHPDDLDFPGICPFHGDCLEGLVSGPTFEARTGKKGQDVPLDDHVWDIMAYYVAQAALDTTLMMRPGKIIFGGGVVSEPFLAKVRDEFAKLLDNYVEVGDLKDYITMPLAKNNGSATIGNFALALKAILE	0	0	0	0	0	0	551190	0	0	0	0	183730	0	0	17.4872	0	0	1	LBLM1_10070	putative fructokinase	Fructokinase (EC 2.7.1.4)	Carbohydrates::Carbohydrates::Carbohydrates::Carbohydrates::Carbohydrates::Carbohydrates	Sugar alcohols::Di- and oligosaccharides::Sugar alcohols::null::Di- and oligosaccharides::Monosaccharides	-	COG1940	2,3	KG	NagC	Transcriptional regulator/sugar kinase	cytoplasm	Intracellular	Cytoplasmic		N		K00847	E2.7.1.4, scrK; fructokinase [EC:2.7.1.4]	346	-
[truncated: 7 more columns]
